# Supplementary material for: Elucidating the role of maternal environmental exposures on offspring health and disease using two-sample Mendelian randomization
Source: Int J Epidemiol. 2019 Feb 27;48(3):861–75. doi: 10.1093/ije/dyz019 (PMC6659380; doi:10.1093/ije/dyz019)
Supplement: dyz019-Supplementary_Data [file dyz019-supplementary_data.zip]

Archive with 3 entries (2 files):
- dyz019-suppl_data/
- dyz019-suppl_data/Supplementary Table.xlsx
- dyz019-suppl_data/Supplementary Methods.docx
