# Supplementary material for: Elucidating the role of maternal environmental exposures on offspring health and disease using two-sample Mendelian randomization
Source: Int J Epidemiol. 2019 Feb 27;48(3):861–75. doi: 10.1093/ije/dyz019 (PMC6659380; doi:10.1093/ije/dyz019)
Supplement: dyz019-Supplementary_Data [file dyz019-supplementary_data.zip › dyz019-suppl_data/Supplementary Table.xlsx]

## Sheet: Supplementary Table 1
Supplementary Table 1.
				Type 2 Diabetes GWAS Meta-analysis Results											SEM Results Offspring Genetic Effect (UKBB)					SEM Results Maternal Genetic Effect (UKBB)					Linear Model Results Own Birthweight (UKBB)				Linear Model Results Offspring Birthweight (UKBB)
SNP	Chromosome	Position (base pairs)	Nearest_gene	Risk_allele	Other_allele	RAF	MAF	P	OR	LowerCI	UpperCI	N Cases	N Controls		Beta	SE	Z	P		Beta	SE	Z	P		Beta	SE	P		Beta	SE	P
rs3768321	1	40035928	MACF1	T	G	20	20	2.6e-26	1.09	1.07	1.1	74117	823996		-0.0168819	0.00591212	-2.85547	0.00429736		0.0112163	0.00619404	1.81083	0.0701675		-0.0117582	0.00415128	0.00462018		0.00271653	0.0044616	0.542612
rs58432198	1	51256091	FAF1	C	T	88.1	11.9	2.1e-10	1.07	1.05	1.09	74037	819489		-0.00320758	0.00737018	-0.435211	0.663409		-0.0178398	0.00770072	-2.31664	0.0205235		-0.0112171	0.00517982	0.0303476		-0.0181525	0.00554392	0.00105945
rs12140153	1	62579891	PATJ	G	T	90.5	9.49	1.3e-08	1.07	1.04	1.09	74117	823997		-0.00332046	0.0081808	-0.405884	0.684828		0.00400338	0.00860346	0.465322	0.641701		0.000297396	0.00573969	0.958677		0.00204445	0.00620476	0.74178
rs184660829	1	115144899	DENND2C	C	T	0.02	0.02	2.5e-08	8.05	3.86	16.8	33287	471082		-0.0898763	0.174407	-0.515324	0.606327		0.216954	0.175161	1.2386	0.215495		0.0144311	0.142353	0.919252		0.176292	0.142402	0.215721
rs1127215	1	117532790	PTGFRN	C	T	58.4	41.6	1.6e-13	1.05	1.04	1.06	74117	823995		0.00164138	0.00476051	0.344792	0.730251		0.00167431	0.00498007	0.336203	0.736718		0.00246043	0.00334414	0.461888		0.00297024	0.00358566	0.407464
rs1493694	1	120526982	NOTCH2	T	C	10.9	10.9	2.7e-16	1.09	1.07	1.11	74117	823997		-0.00644177	0.00758381	-0.849411	0.395653		-0.000278323	0.00794143	-0.0350469	0.972042		-0.0068127	0.00532671	0.200909		-0.00334105	0.00572026	0.559172
rs10305745	1	150786038	FAM63A	A	G	1.45	1.45	4.4e-06	1.28	1.15	1.42	73395	821537		0.0830744	0.0589165	1.41004	0.158529		-0.110061	0.0622115	-1.76914	0.0768705		0.0209479	0.0412549	0.611617		-0.0711776	0.044946	0.113281
rs145904381	1	151017991	FAM63A	T	C	98.7	1.33	2.6e-08	1.19	1.12	1.26	74117	823997		-0.0293797	0.0217485	-1.35089	0.176732		0.0471024	0.022693	2.07563	0.0379278		-0.00411788	0.0152971	0.787781		0.0314905	0.016338	0.053926
rs539515	1	177889025	SEC16B	C	A	19.8	19.8	1.6e-10	1.05	1.04	1.07	74116	823996		-0.00752648	0.00582045	-1.29311	0.195973		0.00912011	0.00609207	1.49705	0.134381		-0.00270625	0.00408827	0.508001		0.00441018	0.00438691	0.314753
rs12048743	1	205114873	DSTYK	G	C	44.2	44.2	3.5e-09	1.04	1.03	1.05	74117	823996		-0.00552588	0.00474426	-1.16475	0.24412		0.00343319	0.00496904	0.690915	0.489619		-0.0036743	0.0033317	0.270101		0.000479698	0.00357895	0.893377
rs9430095	1	206593900	SRGAP2	C	G	49.4	49.4	1.9e-08	1.04	1.02	1.05	74116	823996		-0.00795036	0.00481943	-1.64965	0.0990153		0.0159442	0.00504743	3.15887	0.00158382		0.000573094	0.00338392	0.865515		0.0123538	0.00363481	0.000677137
rs79687284	1	214150821	PROX1	C	G	3.48	3.48	2.6e-16	1.16	1.12	1.21	74117	823997		-0.00418127	0.0128752	-0.324753	0.745368		-0.00025817	0.0134655	-0.0191727	0.984703		-0.00444829	0.00904248	0.622767		-0.000374974	0.0096913	0.969136
rs340874	1	214159256	PROX1	C	T	55.6	44.5	1.6e-22	1.07	1.05	1.08	74117	823997		-0.0165329	0.00473528	-3.49143	0.000480437		0.00744721	0.00495597	1.50268	0.132922		-0.0127499	0.00332621	0.000126555		-0.00100917	0.00356876	0.777347
rs114526150	1	214175531	PROX1	G	T	2.25	2.25	4.2e-07	1.12	1.07	1.17	74116	823997		0.0242425	0.0164942	1.46976	0.141626		-0.0170537	0.0172401	-0.989193	0.322569		0.0178584	0.0115891	0.123327		-0.00631416	0.0124093	0.610875
rs553014999	1	219584164	LYPLAL1	C	T	0.13	0.13	7.7e-06	1.9	1.43	2.51	45408	756103		0.025596	0.117928	0.217047	0.828171		-0.0636673	0.125867	-0.505828	0.612977		-0.0141551	0.0822204	0.863312		-0.0674826	0.09136	0.460123
rs2820446	1	219748818	LYPLAL1	C	G	70.6	29.5	3.3e-16	1.06	1.04	1.07	74117	823997		-0.00259741	0.00513432	-0.505893	0.612932		-0.00436812	0.00537641	-0.812461	0.416527		-0.00412354	0.00360556	0.252766		-0.00552904	0.00387188	0.153294
rs348330	1	229672955	ABCB10	G	A	36.1	36.1	2.7e-14	1.05	1.04	1.07	74115	823996		-0.00684624	0.0049034	-1.39622	0.162648		0.00449613	0.00512831	0.876727	0.380635		-0.00421617	0.00344514	0.221028		0.000762526	0.0036924	0.836391
rs291367	1	235690800	GNG4	G	A	63.2	36.8	4.7e-10	1.04	1.03	1.06	62669	545620		0.000251406	0.00485792	0.0517517	0.958727		0.00580048	0.0050939	1.13871	0.254824		0.00286428	0.00340967	0.400884		0.00627069	0.00366892	0.0874274
rs62107261	2	422144	TMEM18	T	C	95.4	4.64	3.8e-12	1.12	1.08	1.15	74117	823997		-0.0149188	0.0109782	-1.35894	0.174164		0.0195967	0.0114833	1.70653	0.0879096		-0.005466	0.00771431	0.478602		0.0125985	0.00827343	0.127819
rs35913461	2	653575	TMEM18	C	T	82.9	17.1	1.6e-11	1.06	1.04	1.08	74117	823996		-0.00565361	0.00626993	-0.901703	0.367215		0.00945487	0.0065702	1.43905	0.150136		-0.000378773	0.00440038	0.931405		0.0061061	0.00473067	0.196793
rs11680058	2	16574669	FAM49A	A	G	86.3	13.7	1.4e-08	1.06	1.04	1.08	74115	823995		-2.40313e-05	0.00754811	-0.00318375	0.99746		0.0017597	0.00790632	0.222569	0.823871		0.00142405	0.00529818	0.788099		0.00291061	0.00569154	0.609077
rs17802463	2	25643221	DTNB	G	T	73.1	26.9	2.9e-08	1.04	1.03	1.05	74117	823997		4.14994e-05	0.00528986	0.00784509	0.993741		0.0014634	0.00553697	0.264296	0.791552		0.00047397	0.00371517	0.898484		0.00130703	0.00398703	0.743047
rs1260326	2	27730940	GCKR	C	T	60.7	39.3	6.5e-25	1.07	1.06	1.08	74117	823997		0.00144026	0.0048019	0.299935	0.764227		0.0112686	0.00502627	2.24194	0.0249656		0.00677149	0.00337262	0.0446676		0.0124883	0.0036195	0.000560156
rs28525376	2	43207872	THADA	G	T	42.2	42.2	2.7e-06	1.03	1.02	1.04	74116	823995		-0.0197051	0.00477031	-4.13078	3.6153e-05		0.00488943	0.00499337	0.979183	0.32749		-0.0167839	0.00335012	5.4496e-07		-0.00541209	0.00359547	0.132261
rs6708643	2	43430440	THADA	A	G	50.1	49.9	3.9e-08	1.04	1.02	1.05	74116	823995		-0.00421238	0.00472691	-0.89115	0.372849		0.0230112	0.0049496	4.64909	3.334e-06		0.00759825	0.00331917	0.0220689		0.0214198	0.00356427	1.8638e-09
rs80147536	2	43698028	THADA	A	T	90.4	9.57	2.7e-29	1.13	1.11	1.16	74116	823997		0.00994095	0.00779395	1.27547	0.202143		0.0109929	0.00814369	1.34986	0.17706		0.0155149	0.00548025	0.00463982		0.016719	0.0058647	0.0043617
rs10193538	2	58981064	BNIPL	T	G	61	39	8.9e-09	1.04	1.02	1.05	74116	823996		-0.00268645	0.0048447	-0.554514	0.579227		0.00674616	0.00507362	1.32965	0.183633		0.000914458	0.00340198	0.788082		0.00512242	0.00365413	0.160972
rs6545714	2	59307725	BNIPL	G	A	39.2	39.2	8.9e-09	1.04	1.02	1.05	74116	823996		0.00504225	0.00480888	1.04853	0.294395		-0.00732943	0.00502985	-1.45718	0.145065		0.00136063	0.00337842	0.68714		-0.00425698	0.00362156	0.239815
rs243024	2	60583665	BCL11A	A	G	46	46	2.5e-20	1.06	1.05	1.07	74116	823996		-0.00587901	0.00472691	-1.24373	0.213598		0.00769174	0.00495011	1.55385	0.120219		-0.00216461	0.00331966	0.514364		0.00519641	0.00356532	0.144984
rs2249105	2	65287896	CEP68	A	G	63.4	36.6	2.2e-14	1.1	1.08	1.13	74117	823997		0.00170742	0.00488149	0.349775	0.726508		-0.000873197	0.00511684	-0.170652	0.864498		0.00152535	0.00342706	0.656256		-0.000386931	0.00368614	0.9164
rs2052261	2	65355270	CEP68	G	A	30.4	30.4	2.5e-06	1.07	1.04	1.09	74116	823996		-0.00347627	0.00511502	-0.67962	0.496745		0.000687619	0.00535622	0.128377	0.89785		-0.00320807	0.0035911	0.371676		-0.000596187	0.00385641	0.87714
rs2028150	2	65655012	CEP68	C	G	59.8	40.2	2.3e-12	1.05	1.03	1.06	74117	823997		0.00835398	0.00478947	1.74424	0.0811174		-0.000685913	0.0050207	-0.136617	0.891333		0.00784547	0.00336128	0.0195929		0.00284801	0.00361572	0.430889
rs79046683	2	96913918	TMEM127	T	G	0.48	0.48	3e-08	2.34	1.73	3.16	34775	477429		-0.211951	NA	NA	NA		0.228027	NA	NA	NA		-0.173403	0.275253	0.528712		0.159165	0.260465	0.541146
rs562386202	2	118071061	DDX18	G	A	0.06	0.06	4.2e-08	3.2	2.11	4.86	26326	457160		-0.1416	0.109665	-1.29121	0.196629		-0.014956	0.112901	-0.132471	0.894612		-0.147608	0.0793297	0.0627893		-0.0787297	0.0827586	0.341445
rs11688931	2	121318166	GLI2	C	G	84.9	15.1	8.2e-06	1.04	1.02	1.06	74117	823997		0.000825423	0.006565	0.125731	0.899945		-0.0030275	0.00686869	-0.440768	0.659381		5.06787e-05	0.00461023	0.991229		-0.00266181	0.00494517	0.590395
rs11688682	2	121347612	GLI2	G	C	72.8	27.2	4.2e-09	1.05	1.03	1.06	74117	823996		-0.00710301	0.00546929	-1.29871	0.194044		0.000963075	0.00571864	0.16841	0.866261		-0.00624706	0.00384244	0.103993		-0.00309491	0.0041169	0.452197
rs66477705	2	121378852	GLI2	T	C	96.7	3.3	2.6e-06	1.09	1.05	1.13	74117	823997		-0.0018019	0.0135054	-0.133421	0.893861		0.0122679	0.0141128	0.869278	0.384695		0.00490903	0.00948503	0.604769		0.0107214	0.0101523	0.290941
rs35999103	2	147861633	PABPC1P2	T	C	15.5	15.5	9.7e-09	1.05	1.03	1.07	74116	823997		0.0060902	0.00660239	0.922424	0.356308		-0.00103482	0.00689044	-0.150182	0.880621		0.00626578	0.00464145	0.17703		0.00193221	0.00495831	0.696765
rs13426680	2	158339550	CYTIP	A	G	93.7	6.27	6.7e-10	1.09	1.06	1.11	74117	823996		-0.0201625	0.00958456	-2.10364	0.03541		-0.00873729	0.0100683	-0.867803	0.385502		-0.0250654	0.00671873	0.000191025		-0.0174538	0.00724941	0.016058
rs3772071	2	161135544	RBMS1	T	C	71.4	28.7	1.2e-11	1.05	1.03	1.06	74115	823995		-0.00039862	0.00515032	-0.0773971	0.938308		-0.00906392	0.00539112	-1.68127	0.0927105		-0.0047915	0.0036169	0.185255		-0.00942199	0.00388215	0.0152252
rs10195252	2	165513091	GRB14/COBLL1	T	C	58.6	41.4	6e-25	1.07	1.06	1.08	74117	823997		-0.00350845	0.00478987	-0.732473	0.46388		0.00733293	0.00501519	1.46214	0.143702		0.000225163	0.00336342	0.946626		0.0057292	0.00361121	0.112627
rs13024606	2	165573194	GRB14/COBLL1	T	C	4.72	4.72	1.7e-08	1.09	1.06	1.13	74117	823997		-0.0225969	0.0114419	-1.97492	0.0482768		0.0262632	0.0119652	2.19497	0.0281657		-0.00925246	0.00803978	0.249801		0.0152424	0.0086149	0.0768446
rs113414093	2	219859171	CRYBA2	A	G	5.14	5.14	6.6e-09	1.12	1.08	1.17	50402	523888		0.0174437	0.012414	1.40516	0.159973		-0.0170715	0.0129833	-1.31488	0.188551		0.00950327	0.00872553	0.276096		-0.00707687	0.00935163	0.449199
rs2972144	2	227101411	IRS1	G	A	63.9	36.2	2.1e-46	1.1	1.08	1.11	74115	823996		-0.0156737	0.00491154	-3.19119	0.00141688		0.00723925	0.00514335	1.4075	0.15928		-0.0118595	0.00344876	0.000584519		-0.000802988	0.00370408	0.828376
rs11709077	3	12336507	PPARG	G	A	87.7	12.4	1.8e-36	1.14	1.11	1.16	74117	823997		-0.0130089	0.00724573	-1.79539	0.0725909		0.0255299	0.00758476	3.36594	0.000762831		0.000232924	0.00508995	0.9635		0.0183784	0.00546335	0.000768541
rs17819328	3	12489342	PPARG	G	T	42.5	42.5	4.8e-16	1.06	1.04	1.07	74117	823997		-0.00164798	0.00477335	-0.345246	0.729909		-0.00531753	0.00500257	-1.06296	0.287801		-0.00431407	0.00335047	0.197886		-0.00745758	0.00360259	0.0384484
rs35352848	3	23455582	UBE2E2	T	C	78.8	21.2	1.3e-17	1.07	1.05	1.09	74117	823997		0.00320654	0.00583057	0.549954	0.582351		0.00541848	0.00609965	0.888326	0.374365		0.00638852	0.0040957	0.118806		0.00674579	0.00439179	0.12454
rs17013314	3	23510044	UBE2E2	G	A	3.13	3.13	8.4e-09	1.11	1.07	1.15	74116	823996		0.00497158	0.0146802	0.33866	0.734866		-0.00147296	0.0154665	-0.0952353	0.924128		0.0056751	0.0102851	0.581099		0.000456619	0.0111516	0.967339
rs11926707	3	46925539	KIF9	C	T	62.6	37.4	2.1e-08	1.27	1.17	1.38	74115	823995		-0.00522245	0.00487322	-1.07166	0.283871		-0.0107845	0.00510288	-2.11341	0.0345659		-0.0105961	0.00342227	0.00196042		-0.013161	0.00367495	0.000342031
rs75423501	3	47242923	KIF9	G	A	10.1	10.1	7.5e-06	1.05	1.03	1.08	74036	819488		-0.0130103	0.00805655	-1.61487	0.106339		-0.00732079	0.00842266	-0.869178	0.38475		-0.0160085	0.00566056	0.00468325		-0.0134789	0.00606331	0.0262156
rs4688760	3	49980596	RBM6	T	C	68.4	31.6	3.5e-10	1.04	1.03	1.06	74115	823996		0.000934141	0.00509346	0.1834	0.854484		-0.00317444	0.00534064	-0.594394	0.552249		-0.000371527	0.00357423	0.917212		-0.00248589	0.00384667	0.518121
rs2581787	3	53127677	RFT1	T	G	56.3	43.7	2.4e-08	1.04	1.02	1.05	74116	823996		-0.011145	0.00472566	-2.35841	0.0183533		-0.00452771	0.00495276	-0.91418	0.360622		-0.0131705	0.00331781	7.20079e-05		-0.0104432	0.00356784	0.00342245
rs76263492	3	54828827	CACNA2D3	T	G	4.52	4.52	6.3e-09	1.09	1.06	1.13	74117	823996		-0.00513969	0.011577	-0.443959	0.657072		0.00573615	0.0121438	0.472352	0.636675		-0.00231558	0.00812815	0.775734		0.00454751	0.00875188	0.603341
rs3774723	3	63962339	PSMD6	G	A	84.4	15.6	1.6e-13	1.07	1.05	1.09	74117	823996		-0.00161657	0.00665287	-0.242989	0.808014		-0.0024454	0.00697238	-0.350727	0.725793		-0.0024016	0.00466888	0.606984		-0.00342743	0.00501993	0.494757
rs74368513	3	64460694	PSMD6	G	A	99.6	0.44	7e-06	1.31	1.16	1.47	72923	820276		0.0423833	0.0390688	1.08484	0.277994		0.0411013	0.0410248	1.00186	0.316409		0.0628099	0.0276259	0.0229919		0.0690624	0.0297602	0.0203081
rs9860730	3	64701146	ADAMTS9	A	G	70.4	29.6	4.9e-15	1.06	1.04	1.07	74117	823997		0.00697831	0.00518683	1.34539	0.178499		0.009178	0.00542644	1.69135	0.0907702		0.0113423	0.00364366	0.00185304		0.0123468	0.00390738	0.00157874
rs13085136	3	72865183	SHQ1	C	T	92.8	7.17	1.5e-08	1.08	1.05	1.1	74117	823997		0.00132337	0.00933806	0.141718	0.887303		0.0164902	0.00976101	1.68939	0.0911446		0.0112763	0.00655941	0.0855978		0.0179359	0.00702503	0.0106767
rs2272163	3	77671721	ROBO2	C	A	61.8	38.2	9.6e-09	1.04	1.02	1.05	74116	823996		-0.00654764	0.00484413	-1.35167	0.176482		0.00799062	0.00507131	1.57565	0.115106		-0.00244355	0.00340242	0.472647		0.00490905	0.00365242	0.178933
rs11708067	3	123065778	ADCY5	A	G	77.2	22.8	5.2e-32	1.09	1.08	1.11	74117	823997		-0.0509393	0.00546787	-9.31611	0		0.0267022	0.00572388	4.66505	3.08536e-06		-0.037141	0.00384127	4.13581e-22		7.63445e-05	0.00412265	0.985225
rs649961	3	124926637	SLC12A8	T	C	46.5	46.5	9.9e-10	1.04	1.03	1.05	74115	823996		0.005662	0.00471532	1.20077	0.229841		0.00376121	0.00494197	0.761075	0.446612		0.00748898	0.00331047	0.0236854		0.00726498	0.00355978	0.0412672
rs9828772	3	129333182	TMCC1	C	G	89.8	10.2	4.2e-08	1.06	1.04	1.08	74117	823997		0.00134042	0.00775199	0.172913	0.862719		-0.0118004	0.00812932	-1.45158	0.146617		-0.00503527	0.00543863	0.354533		-0.0105638	0.00585424	0.07116
rs559138871	3	129470067	TMCC1	T	C	0.2	0.2	7.3e-06	1.49	1.25	1.77	67516	797362		-0.0658548	0.0576516	-1.14229	0.253333		0.0318002	0.0601126	0.529011	0.596798		-0.0515442	0.0405173	0.20332		-0.00424911	0.0431942	0.921637
rs62271373	3	150066540	TSC22D2	A	T	5.53	5.53	1e-09	1.09	1.06	1.12	74117	823997		-0.0292356	0.0101294	-2.8862	0.0038992		0.0128072	0.0105649	1.21224	0.225419		-0.0223009	0.00712018	0.00173608		-0.00237112	0.00759969	0.755039
rs13065698	3	152086533	MBNL1	A	G	60	40	8.1e-13	1.05	1.03	1.06	74117	823997		-0.0043594	0.00478269	-0.911495	0.362035		0.00567427	0.00501221	1.13209	0.257597		-0.00210143	0.00335683	0.531305		0.00330088	0.00360936	0.360437
rs74653713	3	152417881	MBNL1	C	A	95.7	4.29	1.2e-08	1.1	1.06	1.13	74116	823997		0.00180623	0.0126387	0.142913	0.886359		-0.00732298	0.0131782	-0.555691	0.578422		-0.00109411	0.0088793	0.901933		-0.00693171	0.00947434	0.464396
rs35497231	3	152433628	MBNL1	C	T	31.7	31.7	7.6e-08	1.04	1.02	1.05	74115	823995		0.00637585	0.00507411	1.25654	0.208919		-0.00264638	0.00531742	-0.497681	0.618709		0.00566598	0.00356231	0.111716		-0.000384149	0.00383013	0.920109
rs7629630	3	168218841	EGFEM1P	A	T	85.7	14.3	2.5e-08	1.05	1.03	1.07	74117	823997		0.011839	0.00677982	1.74621	0.0807744		-0.0195291	0.00710296	-2.74943	0.00596993		0.00218735	0.00476336	0.64609		-0.0138712	0.00511845	0.00672814
rs9873618	3	170733076	SLC2A2	G	A	71	29	4.8e-21	1.07	1.05	1.08	74117	823996		-0.0163569	0.00518313	-3.1558	0.00160059		0.00616561	0.0054184	1.1379	0.255161		-0.0125034	0.00364143	0.000595644		-0.00208999	0.00390028	0.592058
rs2872246	3	183738460	ABCC5	A	C	45.4	45.4	1.5e-08	1.04	1.02	1.05	74117	823996		0.00690365	0.00473036	1.45944	0.144445		-0.00430748	0.00495587	-0.869167	0.384756		0.00513488	0.00332133	0.122098		-0.001415	0.00356953	0.691802
rs6780171	3	185503456	IGF2BP2	A	T	31.4	31.4	9e-56	1.14	1.12	1.16	74115	823996		-0.00106001	0.00507711	-0.208782	0.834618		0.0105288	0.00531066	1.98257	0.047415		0.00403352	0.00356633	0.258056		0.0105133	0.00382327	0.00596339
rs150111048	3	185514421	IGF2BP2	G	A	23.9	23.9	2.7e-07	1.12	1.07	1.16	69270	800165		0.0786155	0.0601237	1.30756	0.191022		-0.053088	0.0626099	-0.847916	0.396485		0.0448828	0.042449	0.29036		-0.0125111	0.0452344	0.7821
rs11717959	3	185541213	IGF2BP2	G	T	62.1	37.9	3e-06	1.04	1.02	1.06	74117	823997		0.00296745	0.00488007	0.608076	0.543137		-0.0110477	0.00511074	-2.16167	0.0306437		-0.00269161	0.00342604	0.432083		-0.00949719	0.00367999	0.00985902
rs1516728	3	185829891	IGF2BP2	A	T	75.9	24.1	6.3e-06	1.03	1.02	1.05	74115	823995		0.00498064	0.00552608	0.901298	0.36743		0.00455402	0.00578275	0.787518	0.430979		0.00762639	0.00388086	0.0494008		0.00686398	0.00416362	0.0992395
rs3887925	3	186665645	ST6GAL1	T	C	54.7	45.3	3.1e-22	1.07	1.05	1.08	74117	823997		-0.00728552	0.00472776	-1.54101	0.123315		-0.000762488	0.00495394	-0.153915	0.877676		-0.00783668	0.00331933	0.0182307		-0.00446874	0.00356824	0.210438
rs7645517	3	186675277	ST6GAL1	A	G	5.76	5.76	2.5e-08	1.08	1.05	1.11	74117	823996		0.0134999	0.0101558	1.32928	0.183755		0.00724197	0.0106577	0.679509	0.496816		0.0184479	0.00712636	0.00963524		0.0136123	0.00767838	0.0762627
rs4686471	3	187740899	LPP	C	T	61	39	1.7e-20	1.06	1.05	1.08	74115	823995		-0.00422863	0.00483596	-0.874413	0.381893		-0.00022683	0.00505852	-0.0448412	0.964234		-0.00452405	0.00339723	0.182965		-0.00236516	0.00364211	0.516085
rs111827885	4	616608	PCGF3	C	T	1.56	1.56	8.4e-06	1.18	1.1	1.27	57868	533395		0.0228994	0.0223959	1.02248	0.306554		-0.0176845	0.0233016	-0.75894	0.447889		0.0133286	0.0157624	0.39778		-0.00824803	0.0167625	0.622682
rs1531583	4	744972	PCGF3	T	G	4.58	4.58	3.5e-14	1.13	1.09	1.16	74117	823997		-0.00552811	0.0121809	-0.453835	0.649948		-0.0075478	0.0127923	-0.590027	0.555172		-0.00968677	0.00854989	0.257228		-0.0120174	0.00922263	0.192566
rs35654957	4	1010077	PCGF3	C	T	36.7	36.7	4.2e-07	1.03	1.02	1.05	74116	823996		-0.00523299	0.00490018	-1.06792	0.285558		0.000419204	0.00513109	0.0816988	0.934886		-0.00510192	0.00344112	0.138174		-0.00167401	0.00369523	0.650536
rs56337234	4	1784403	MAEA	C	T	50.3	49.7	8.6e-18	1.06	1.04	1.07	74116	823995		-0.0104527	0.00469807	-2.22489	0.0260883		0.00350535	0.00491952	0.712539	0.476131		-0.0084737	0.00329964	0.0102274		-0.00181123	0.00354308	0.60921
rs362307	4	3241845	HTT	T	C	7.68	7.68	1.1e-09	1.08	1.05	1.1	74117	823997		0.0013726	0.00897038	0.153015	0.878386		-0.0121564	0.00938717	-1.295	0.195321		-0.00418492	0.00629998	0.506515		-0.00977752	0.00675883	0.148002
rs1801212	4	6302519	WFS1	A	G	70.9	29.1	4.5e-06	1.05	1.03	1.07	74117	823997		0.00322623	0.00522943	0.616937	0.537277		-0.00516094	0.00546612	-0.944168	0.345084		0.000632774	0.00367533	0.863305		-0.00368054	0.00393581	0.349716
rs10937721	4	6306763	WFS1	C	G	58.8	41.2	1.5e-08	1.06	1.04	1.08	74115	823995		0.00202384	0.00481282	0.420511	0.674112		0.0020373	0.00503982	0.40424	0.686036		0.00243401	0.00337933	0.471363		0.00321896	0.00362926	0.375108
rs12640250	4	17792869	LCORL	C	A	71.5	28.5	3.7e-08	1.04	1.03	1.05	74115	823995		-0.0229672	0.0052089	-4.40923	1.0374e-05		-0.00770512	0.0054589	-1.41148	0.158104		-0.0267811	0.00365639	2.40852e-13		-0.0198078	0.00393121	4.69452e-07
rs10938398	4	45186139	GNPDA2	A	G	42.9	42.9	3.6e-12	1.05	1.03	1.06	74116	823996		0.00494259	0.00475504	1.03944	0.2986		-0.00336611	0.00498143	-0.675732	0.499211		0.00286487	0.00333859	0.390833		-0.000471534	0.0035878	0.895437
rs2102278	4	52818664	USP46	G	A	31.9	31.9	3.7e-08	1.04	1.02	1.05	74116	823995		0.019203	0.00503337	3.81515	0.000136103		-0.015151	0.00527388	-2.87285	0.00406791		0.0114414	0.00353495	0.00120958		-0.00551682	0.00379953	0.146511
rs114447556	4	53207093	USP46	T	C	8.39	8.39	8.4e-06	1.06	1.03	1.08	74116	823997		-0.0132943	0.00874995	-1.51936	0.128673		0.0204841	0.00914787	2.23922	0.0251413		-0.00286251	0.00614932	0.641573		0.0141098	0.00658693	0.0321876
rs12642790	4	83578271	SCD5	A	G	33.8	33.8	4.4e-10	1.04	1.03	1.06	74116	823996		-0.000273323	0.00498158	-0.0548667	0.956245		-0.00536509	0.00521404	-1.02897	0.303494		-0.00204887	0.00349878	0.558148		-0.00536687	0.00375459	0.152886
rs1903002	4	89740894	FAM13A	G	C	50.1	50	2.7e-08	1.04	1.02	1.05	74115	823995		-0.00219105	0.00470027	-0.466153	0.641106		0.00267391	0.00492026	0.543449	0.586821		-0.00127462	0.00330041	0.699348		0.00218004	0.00354241	0.538282
rs576406049	4	89857291	FAM13A	T	C	0.13	0.13	1.6e-06	1.65	1.35	2.03	67914	802131		0.0327684	0.0718712	0.455931	0.648439		-0.0060589	0.0734841	-0.0824519	0.934287		0.0345645	0.0510673	0.498508		0.0112813	0.0528325	0.830914
rs6821438	4	95091911	SMARCAD1	A	G	53.4	46.6	4e-11	1.04	1.03	1.06	74116	823996		0.00133162	0.00470922	0.282769	0.777354		-0.00574908	0.00492349	-1.16768	0.242934		-0.00194924	0.00330914	0.55583		-0.00540782	0.00354496	0.127138
rs1580278	4	104140848	SLC9B1	C	A	47.3	47.3	2.2e-10	1.04	1.03	1.05	74115	823995		-0.00328529	0.00472848	-0.694787	0.487189		-0.00153448	0.00495023	-0.309981	0.756575		-0.00457713	0.00332054	0.168073		-0.00250822	0.00356456	0.481648
rs1296328	4	137083193	PABPC4L	A	C	44.6	44.6	3.5e-08	1.04	1.02	1.05	74116	823995		0.0120193	0.00476784	2.5209	0.0117054		-0.00212237	0.00498849	-0.425453	0.670506		0.0109519	0.00334962	0.0010772		0.00450837	0.0035922	0.209465
rs7669833	4	153513369	TMEM154	T	A	70.5	29.6	1.2e-14	1.06	1.04	1.07	74116	823997		0.0049877	0.00520786	0.957726	0.338201		-0.00153225	0.00544597	-0.281356	0.778438		0.00480936	0.00365939	0.188764		0.00154361	0.00392103	0.693821
rs28819812	4	157652753	PDGFC	C	A	67.7	32.3	2.2e-08	1.04	1.03	1.06	62667	545622		-0.00180416	0.00503746	-0.35815	0.720231		-0.00392755	0.00527012	-0.745249	0.456121		-0.00388357	0.00353911	0.272499		-0.00357482	0.00379471	0.346168
rs58730668	4	185717759	ACSL1	T	C	85.8	14.2	1.3e-13	1.07	1.05	1.09	74117	823997		-0.0227868	0.00677012	-3.36579	0.000763241		0.014612	0.00709056	2.06077	0.0393249		-0.014626	0.00475248	0.00208736		0.00343319	0.00510493	0.50125
rs3845281	5	14610134	ANKH	G	A	90.4	9.61	2.3e-11	1.08	1.06	1.1	74117	823997		0.00169452	0.00796951	0.212626	0.831619		-0.00299126	0.00832582	-0.359275	0.719389		0.00069269	0.00560349	0.901618		-0.00208664	0.00599497	0.727792
rs146886108	5	14751305	ANKH	C	T	99.4	0.62	7.8e-13	1.41	1.28	1.55	71295	813971		-0.0326593	0.0281095	-1.16186	0.245292		0.0571258	0.0295094	1.93585	0.0528861		-0.00277299	0.0196792	0.887942		0.0448915	0.0212123	0.0343211
rs17250977	5	14753745	ANKH	G	A	3.76	3.76	2e-11	1.12	1.09	1.16	74117	823997		0.00413824	0.0120084	0.344613	0.730385		-0.00414071	0.0125275	-0.330531	0.740999		0.00105621	0.00843684	0.900373		0.000742441	0.00900837	0.934315
rs6885132	5	14768092	ANKH	C	G	90.4	9.6	1.7e-08	1.07	1.04	1.09	74117	823997		-0.015592	0.00797068	-1.95617	0.0504453		0.0122739	0.00834537	1.47074	0.141361		-0.00972454	0.00559505	0.0822014		0.00450111	0.00600742	0.453703
rs76549217	5	14768766	ANKH	T	C	2.95	2.95	3e-10	1.14	1.1	1.19	74117	823997		-0.00131697	0.0133408	-0.0987179	0.921362		-0.00159497	0.0139633	-0.114226	0.909059		-0.00285748	0.00936875	0.760366		-0.00139094	0.0100535	0.889961
rs62368490	5	44534364	MRPS30	T	C	3.13	3.13	3.4e-06	1.1	1.06	1.14	74038	819490		-0.0151974	0.0132688	-1.14534	0.252067		0.011275	0.0138682	0.813011	0.416212		-0.00991883	0.0093275	0.287604		0.00187557	0.00998632	0.851022
rs6884702	5	44682589	MRPS30	G	A	39.3	39.3	1.5e-10	1.04	1.03	1.06	74037	819490		-0.00670488	0.0048109	-1.39368	0.163413		0.00164559	0.00503362	0.326919	0.743729		-0.00615725	0.00337893	0.0684191		-0.00145184	0.00362404	0.688704
rs17261179	5	51791225	ITGA1	T	C	51.7	48.3	1.3e-08	1.04	1.02	1.05	74116	823996		0.00155772	0.00469803	0.331569	0.740215		-0.0117869	0.00492235	-2.39456	0.0166402		-0.00439614	0.00329805	0.182549		-0.0105394	0.00354488	0.0029483
rs3811978	5	52100489	ITGA1	G	A	16.7	16.7	7.7e-11	1.06	1.04	1.07	74116	823996		-0.00899474	0.00625556	-1.43788	0.150468		0.00622919	0.00657655	0.947181	0.343546		-0.00521729	0.00438694	0.234332		0.0016574	0.00474009	0.726598
rs62357230	5	52315682	ITGA1	A	G	3.39	3.39	5.9e-06	1.09	1.05	1.13	74117	823997		-0.0101695	0.0142141	-0.715451	0.47433		0.00309744	0.0148447	0.208656	0.834716		-0.0100135	0.00998457	0.315913		-0.00246832	0.0106793	0.817213
rs62370480	5	52774510	ARL15	A	G	22	22	2e-06	1.04	1.02	1.05	74116	823997		-0.00324845	0.00578469	-0.56156	0.574416		0.000365103	0.00605708	0.0602771	0.951935		-0.00279632	0.00406299	0.491302		-0.000997825	0.00436278	0.819092
rs702634	5	53271420	ARL15	A	G	69	31	7.7e-14	1.05	1.04	1.07	74116	823997		-0.00915221	0.00509582	-1.79603	0.0724905		0.0106279	0.00533887	1.99067	0.0465175		-0.00361805	0.00357846	0.311987		0.00624002	0.00384578	0.104685
rs279744	5	53412620	ARL15	C	A	69.1	30.9	3.1e-08	1.04	1.03	1.05	74117	823997		0.000607903	0.00509898	0.119221	0.905101		0.001137	0.00534733	0.212629	0.831617		0.000788894	0.00357823	0.825505		0.00177799	0.00385155	0.644349
rs465002	5	55808475	ANKRD55	T	C	74.2	25.8	6.1e-38	1.11	1.09	1.12	74115	823995		-0.0110184	0.00538837	-2.04484	0.0408704		0.00167647	0.00564038	0.297227	0.766293		-0.00957098	0.00378526	0.0114564		-0.00409407	0.00406257	0.313574
rs2431115	5	55848669	ANKRD55	A	G	40.2	40.2	3.9e-10	1.04	1.03	1.06	74115	823995		0.000178899	0.00481885	0.0371248	0.970386		0.000519942	0.00504337	0.103094	0.917888		0.000251309	0.0033844	0.940807		0.000272638	0.00363146	0.940154
rs9687832	5	55861595	ANKRD55	A	G	19.8	19.8	1.7e-20	1.08	1.06	1.1	74117	823997		-0.0125329	0.00580799	-2.15787	0.0309377		0.0122088	0.0060868	2.00578	0.0448792		-0.00668474	0.0040769	0.101077		0.00541189	0.00438361	0.216991
rs96844	5	56196604	ANKRD55	G	A	26.2	26.2	5.4e-08	1.04	1.03	1.05	74116	823995		0.00251633	0.00544043	0.462524	0.643706		-0.012823	0.00570048	-2.24946	0.0244833		-0.00351282	0.00381825	0.357571		-0.0117427	0.00410438	0.00422331
rs4976033	5	67714246	PIK3R1	G	A	41.1	41.1	1e-09	1.05	1.03	1.06	50401	523887		-0.00299176	0.00485267	-0.616519	0.537552		0.000605975	0.00508679	0.119127	0.905175		-0.00289998	0.00340646	0.394594		-0.000351056	0.00366414	0.923673
rs2307111	5	75003678	POC5	T	C	60.5	39.5	2.1e-16	1.05	1.04	1.07	74117	823997		0.00676256	0.00480579	1.40717	0.159378		-0.00654044	0.00503178	-1.29983	0.193661		0.0034024	0.00337526	0.313436		-0.00357971	0.00362407	0.323272
rs4457053	5	76424949	ZBED3	G	A	30.4	30.4	8.4e-18	1.06	1.05	1.08	74115	823995		-0.00453649	0.00504638	-0.898959	0.368674		0.0045228	0.00528867	0.855187	0.392448		-0.00221372	0.00354133	0.531899		0.0021222	0.00380787	0.577311
rs1316776	5	78430607	DMGDH	C	A	64.8	35.2	2.6e-12	1.05	1.03	1.06	74115	823997		0.00121904	0.00491836	0.247855	0.804247		-0.0150769	0.00514979	-2.92767	0.00341516		-0.00627792	0.00345308	0.0690558		-0.0141469	0.00370761	0.000135874
rs7719891	5	86577352	RASA1	G	A	25.9	25.9	2.4e-08	1.04	1.03	1.06	74117	823997		0.00622831	0.00546339	1.14001	0.254283		0.00582834	0.00571522	1.01979	0.307827		0.00873138	0.00383805	0.02291		0.00924485	0.00411512	0.0246698
rs138337556	5	101232944	SLCO6A1	G	A	0.36	0.36	4.7e-09	1.56	1.34	1.81	52854	778536		-0.0289765	0.0425041	-0.681734	0.495407		-0.0137809	0.0446929	-0.308347	0.757818		-0.0341127	0.0298565	0.253225		-0.0216135	0.0322784	0.503117
rs78408340	5	102338739	PAM	G	C	0.83	0.83	2.1e-24	1.47	1.37	1.59	73705	823607		-0.0157734	0.0240616	-0.655541	0.51212		0.00251742	0.0252037	0.0998827	0.920437		-0.0115931	0.0169201	0.493238		-0.00554413	0.0181781	0.760375
rs115505614	5	102422968	PAM	T	C	4.99	4.99	1.3e-30	1.19	1.15	1.22	74117	823997		0.00308605	0.0107662	0.286644	0.774385		-0.000960895	0.0112803	-0.0851837	0.932115		0.00178737	0.00756176	0.813146		0.00176861	0.00812724	0.827729
rs244665	5	133414622	PHF15	A	G	70.3	29.7	9.9e-06	1.03	1.02	1.05	74115	823995		-0.00387852	0.00522709	-0.742005	0.458085		0.00107296	0.00546157	0.196457	0.844253		-0.00343184	0.00367365	0.350214		-0.00104259	0.003932	0.79089
rs329122	5	133864599	PHF15	A	G	42.9	42.9	3.6e-09	1.04	1.03	1.05	74117	823997		0.00555902	0.00476824	1.16584	0.243678		0.0141943	0.00499073	2.84414	0.00445313		0.0132958	0.00334883	7.1816e-05		0.0182787	0.00359344	3.6479e-07
rs3934712	5	157928196	EBF1	C	T	20.6	20.6	3.2e-08	1.05	1.03	1.07	50402	523888		-0.0015805	0.00574047	-0.275327	0.783065		-0.0250685	0.00601432	-4.16814	3.07098e-05		-0.0145399	0.00402998	0.000308726		-0.026542	0.00433148	8.93735e-10
rs112498319	6	7035734	RREB1	C	A	40.9	40.9	4.2e-07	1.03	1.02	1.05	74116	823996		-0.00766243	0.00481696	-1.59072	0.111673		0.0096012	0.00504842	1.90182	0.0571943		-0.0027426	0.00338196	0.417396		0.00568778	0.00363662	0.117813
rs9379084	6	7231843	RREB1	G	A	88.7	11.3	3.3e-21	1.11	1.08	1.13	74117	823997		0.00126043	0.00757417	0.166411	0.867833		0.0426664	0.00793576	5.37647	7.59604e-08		0.0223323	0.00531825	2.68004e-05		0.0426134	0.00571537	8.96805e-14
rs9505097	6	7255650	RREB1	C	T	79.9	20.1	8.6e-10	1.05	1.03	1.07	74117	823997		0.00283397	0.00589962	0.480364	0.630968		0.00681569	0.00618721	1.10158	0.270645		0.00618526	0.00414216	0.135375		0.00812849	0.00445845	0.0682806
rs7756992	6	20679709	CDKAL1	G	A	27.4	27.4	2.4e-88	1.15	1.13	1.17	74117	823997		-0.0431578	0.00531905	-8.11382	4.44089e-16		0.0156994	0.00556457	2.82132	0.00478264		-0.0349871	0.00373648	7.78634e-21		-0.00608892	0.00400663	0.128586
rs601945	6	32573415	MHC	G	A	17.8	17.8	4.7e-08	1.06	1.04	1.08	74038	819490		0.00257011	0.0059986	0.428451	0.668323		-0.00312189	0.00628458	-0.496754	0.619363		0.00138439	0.00421265	0.742438		-0.0014964	0.00452728	0.741
rs77136196	6	34247047	HMGA1	T	C	4.2	4.2	1.6e-08	1.11	1.07	1.16	50402	523888		0.024311	0.0113774	2.13677	0.0326165		0.0447706	0.0118913	3.76497	0.000166567		0.046894	0.00799728	4.53339e-09		0.0563543	0.00856205	4.65994e-11
rs2233632	6	34524698	HMGA1	T	C	68.8	31.2	5.3e-07	1.04	1.03	1.06	50400	523886		-0.00449544	0.00512473	-0.877205	0.380375		0.00862765	0.00535753	1.61038	0.107315		-2.44347e-05	0.00360123	0.994586		0.00566735	0.00385764	0.141801
rs34298980	6	40409243	LRFN2	T	C	49.7	49.7	9.3e-10	1.04	1.03	1.05	74115	823995		-0.00823113	0.0049516	-1.66232	0.096449		0.00678419	0.00518386	1.30872	0.190631		-0.00490713	0.0034775	0.158214		0.00236822	0.00373298	0.525817
rs11967262	6	43760327	VEGFA	G	C	48.6	48.6	8.8e-10	1.04	1.03	1.05	74116	823995		-0.0113988	0.00470896	-2.42067	0.0154921		0.0079947	0.00493023	1.62157	0.104896		-0.00714743	0.00330682	0.0306639		0.00198881	0.00355031	0.575358
rs6458354	6	43814190	VEGFA	C	T	28.9	28.9	2.1e-12	1.05	1.04	1.07	74116	823995		0.0087693	0.00516894	1.69654	0.0897843		-0.00813558	0.00540759	-1.50447	0.132459		0.00411176	0.00363042	0.257391		-0.00350556	0.00389303	0.367872
rs3798519	6	50788778	TFAP2B	C	A	18.4	18.4	2.6e-12	1.06	1.04	1.08	74117	823997		0.00455683	0.00613495	0.742767	0.457623		-0.00826314	0.00640726	-1.28965	0.197171		0.000717201	0.00431122	0.867876		-0.00711664	0.00461078	0.122717
rs2465043	6	51180765	TFAP2B	G	A	64.4	35.6	2.9e-06	1.03	1.02	1.04	74116	823997		0.000269743	0.00493441	0.0546657	0.956405		-0.00252766	0.00516906	-0.488997	0.624844		-0.00128549	0.00346515	0.710656		-0.0022901	0.00372339	0.538517
rs555402748	6	67387490	SLC25A51P1	T	C	0.04	0.04	4.6e-08	3.67	2.3	5.86	45657	492696		-0.100484	0.131452	-0.764413	0.444621		0.212247	0.135729	1.56376	0.117875		0.00539507	0.0967071	0.955511		0.167097	0.100793	0.0973546
rs4946812	6	107431688	BEND3	G	A	67.4	32.6	8.2e-09	1.04	1.03	1.05	74117	823997		-0.00612098	0.00503995	-1.21449	0.22456		0.00664434	0.00527523	1.25954	0.207836		-0.00305059	0.00354012	0.388842		0.00368946	0.00379884	0.331447
rs11759026	6	126792095	CENPW	G	A	23.2	23.2	2.4e-18	1.07	1.05	1.08	74117	823997		-0.0148838	0.00562207	-2.64739	0.0081115		0.00838062	0.00589516	1.42161	0.155139		-0.0111515	0.00394667	0.00472035		0.00114765	0.00424728	0.787
rs2800733	6	127416930	SOGA3	A	G	71.7	28.4	6e-11	1.05	1.03	1.06	74117	823997		-0.00898733	0.00516492	-1.74007	0.0818464		0.00485834	0.00540524	0.898822	0.368748		-0.00605739	0.00362829	0.0950218		0.00116107	0.00389271	0.765498
rs9494624	6	137300960	SLC35D3	A	G	29	29	6.1e-09	1.04	1.03	1.06	74116	823995		-0.00514065	0.00523671	-0.981658	0.326268		0.000941512	0.00548263	0.171727	0.863653		-0.00472446	0.0036776	0.198913		-0.00177734	0.0039481	0.652584
rs2982521	6	139835329	MIR3668	A	T	38	38	1.3e-09	1.05	1.03	1.06	50402	523887		0.0036105	0.0048627	0.742489	0.457791		0.00227091	0.00509322	0.44587	0.655691		0.00466603	0.00341408	0.17172		0.00406198	0.0036678	0.268092
rs616279	6	140249466	MIR3668	A	G	73.8	26.2	6.7e-07	1.04	1.03	1.06	50321	519379		-0.00372112	0.0053628	-0.693877	0.48776		-0.00318055	0.00562074	-0.56586	0.571489		-0.00507365	0.00376418	0.1777		-0.00566545	0.00404813	0.161658
rs474513	6	160770312	SLC22A3	A	G	51.7	48.3	8.1e-10	1.04	1.03	1.05	74117	823997		-0.00407802	0.00470483	-0.866771	0.386067		-0.00818151	0.00492392	-1.66158	0.0965961		-0.00779588	0.00330475	0.0183255		-0.0102153	0.00354582	0.00396545
rs4709746	6	164133001	QKI	C	T	86.8	13.2	5.8e-09	1.06	1.04	1.08	74117	823997		-0.00149878	0.00694911	-0.215679	0.829238		-0.00112167	0.00728925	-0.15388	0.877704		-0.00196736	0.00487672	0.686641		-0.000982576	0.00525049	0.851551
rs17168486	7	14898282	DGKB	T	C	18.1	18.1	2.3e-17	1.07	1.06	1.09	74117	823996		-1.13703e-05	0.00623217	-0.00182445	0.998544		0.00502635	0.00652567	0.770243	0.441156		0.00298028	0.00437747	0.495985		0.00427073	0.00470039	0.363568
rs10228066	7	15063569	DGKB	T	C	53.7	46.3	1.1e-28	1.07	1.06	1.09	74116	823995		-0.00256693	0.00472077	-0.543753	0.586612		0.0066669	0.00494373	1.34856	0.17748		0.000606835	0.00331543	0.854772		0.00559276	0.0035606	0.116246
rs2908334	7	15206239	DGKB	T	C	63.1	36.9	5.9e-06	1.03	1.02	1.04	74117	823996		0.00332514	0.00488453	0.68075	0.49603		-0.00924825	0.00511029	-1.80973	0.0703376		-0.000637141	0.00343009	0.852641		-0.00753328	0.00367869	0.0405795
rs78840640	7	23434606	IGF2BP3	G	C	2.2	2.2	2.8e-06	1.11	1.06	1.16	74117	823997		0.00825996	0.0162273	0.509015	0.610742		0.00386871	0.0170767	0.226549	0.820775		0.0106974	0.0113769	0.347079		0.00775058	0.0123106	0.528967
rs4279506	7	23512896	IGF2BP3	G	C	61	39	4.8e-08	1.06	1.04	1.08	74116	823997		-0.00948269	0.00489636	-1.93668	0.0527843		-0.00856064	0.00512737	-1.6696	0.0949991		-0.0141194	0.00343834	4.01956e-05		-0.0132733	0.00369245	0.000324847
rs1708302	7	28198677	JAZF1	C	T	51.2	48.8	1.1e-48	1.1	1.08	1.11	74116	823996		0.00888803	0.00470384	1.88953	0.0588214		-0.00460579	0.00492115	-0.935917	0.349316		0.00713302	0.00330411	0.0308644		-1.48983e-05	0.00354326	0.996645
rs917195	7	30728452	CRHR2	C	T	77	23	4.2e-11	1.05	1.04	1.07	74117	823997		-0.000545817	0.00562707	-0.0969983	0.922728		0.0101074	0.00590506	1.71165	0.0869607		0.00396386	0.00394875	0.315464		0.0100082	0.00425481	0.0186634
rs878521	7	44255643	GCK	A	G	24.5	24.5	1.9e-13	1.06	1.04	1.07	74117	823997		-0.000904323	0.00542328	-0.166748	0.867568		0.0214201	0.00567643	3.77351	0.000160967		0.00984256	0.00380921	0.00977013		0.0210974	0.00408769	2.45679e-07
rs116913033	7	44365549	GCK	C	T	83	17	7.1e-06	1.04	1.02	1.06	74117	823997		-0.00148763	0.00646573	-0.23008	0.81803		0.0148852	0.00676465	2.20044	0.0277757		0.00644509	0.00454311	0.156002		0.0125916	0.00487124	0.00974185
rs56376556	7	102038318	FBXL13	T	C	5.33	5.33	1.7e-06	1.08	1.04	1.11	74117	823997		-0.000904776	0.011388	-0.0794501	0.936675		0.00243024	0.0119062	0.204116	0.838263		4.887e-05	0.00800089	0.995127		0.00277015	0.00857175	0.746566
rs11496066	7	102486254	FBXL13	T	C	81.8	18.2	1.1e-08	1.08	1.05	1.11	74117	823997		0.00287295	0.00603949	0.475695	0.634292		-0.00309813	0.00630329	-0.49151	0.623066		0.00129116	0.00424474	0.760992		-0.00220994	0.00453523	0.626058
rs62482405	7	102987583	RELN	G	T	8.19	8.19	6.9e-06	1.05	1.03	1.08	74117	823996		0.00113154	0.00836433	0.135282	0.892389		-0.00602858	0.00873382	-0.690257	0.490033		-0.00214923	0.0058776	0.714616		-0.00604119	0.00628412	0.336382
rs39328	7	103444978	RELN	T	C	43.3	43.3	3.7e-08	1.04	1.02	1.05	74117	823997		-0.0011976	0.00476204	-0.25149	0.801436		0.000417194	0.00499136	0.0835831	0.933388		-0.000966075	0.00334241	0.772554		-4.97161e-05	0.00359478	0.988966
rs6976111	7	117495667	CTTNBP2	A	C	31.3	31.3	1.2e-08	1.04	1.03	1.06	62668	545622		0.00343597	0.0051737	0.664122	0.506612		-0.00722745	0.00541081	-1.33574	0.181634		6.17699e-05	0.00363414	0.986439		-0.00456546	0.00389507	0.241154
rs2268382	7	130027037	KLF14	C	A	32.7	32.7	7.4e-06	1.03	1.02	1.04	74117	823997		-0.00235118	0.00501171	-0.469138	0.638971		-0.00570122	0.00525021	-1.0859	0.277521		-0.00458986	0.00351885	0.192111		-0.00639943	0.00378134	0.0905768
rs1562396	7	130457914	KLF14	G	A	31.9	31.9	9.9e-18	1.06	1.05	1.08	74116	823997		-0.000568122	0.00504404	-0.112632	0.910322		0.000396733	0.00527703	0.0751812	0.940071		-0.000314986	0.00354306	0.92916		0.000126545	0.00379928	0.973429
rs62492368	7	150537635	AOC1	A	G	30.8	30.8	1.1e-10	1.05	1.03	1.06	74117	823997		-0.00559259	0.00514838	-1.08628	0.277355		0.0014213	0.00538162	0.264103	0.791701		-0.00457112	0.00361686	0.206291		-0.00119006	0.00387352	0.75867
rs6459733	7	156930550	MNX1	G	C	67.3	32.7	2.4e-17	1.06	1.05	1.07	74117	823997		-0.00485722	0.00498173	-0.975007	0.329557		0.000502309	0.00521226	0.0963706	0.923226		-0.00474536	0.00349958	0.175107		-0.00222673	0.00375319	0.552988
rs17689007	8	9974824	MSRA	G	A	53.3	46.7	2.5e-09	1.04	1.03	1.05	74037	819490		0.00493264	0.00471618	1.0459	0.295609		-0.00510285	0.00493784	-1.03342	0.301408		0.00201725	0.0033121	0.54249		-0.00336725	0.00355585	0.343661
rs57327348	8	10808687	XKR6	A	T	78.2	21.8	4.5e-08	1.04	1.02	1.06	74038	819490		0.00346252	0.00578318	0.598721	0.549359		5.47953e-05	0.00604729	0.00906113	0.99277		0.0030364	0.00406148	0.454698		0.00207677	0.00435248	0.633259
rs10096633	8	19830921	LPL	C	T	87.7	12.3	1.1e-12	1.07	1.05	1.09	74117	823997		-0.00991794	0.00715121	-1.38689	0.165475		0.0100188	0.00748252	1.33897	0.180582		-0.00511375	0.00502051	0.308408		0.00478497	0.00538534	0.374263
rs10954772	8	30863938	PURG	T	C	31.4	31.4	1.8e-09	1.04	1.03	1.06	74115	823995		-0.00922412	0.00509554	-1.81023	0.0702595		0.00418298	0.00533607	0.783906	0.433095		-0.00733085	0.00357863	0.0405116		-0.000225425	0.00384325	0.953227
rs13262861	8	41508577	ANK1	C	A	82.9	17.1	4.4e-12	1.07	1.05	1.09	74117	823997		0.0260705	0.00626127	4.16377	3.13036e-05		-0.00100498	0.00656032	-0.153192	0.878247		0.0258527	0.00439683	4.11361e-09		0.0131628	0.00472547	0.00534523
rs4736819	8	41509915	ANK1	T	C	55.4	44.6	5.4e-07	1.04	1.02	1.05	74115	823995		0.0104058	0.00472254	2.20343	0.0275646		0.00309766	0.00494863	0.625964	0.531339		0.0119879	0.00331552	0.000299641		0.00895468	0.00356407	0.0119893
rs148766658	8	41552046	ANK1	C	T	3.78	3.78	5.7e-07	1.09	1.05	1.13	74117	823997		0.0434262	0.0128732	3.37338	0.000742521		-0.0204218	0.0134173	-1.52205	0.127997		0.0327028	0.00905302	0.000303498		0.00435542	0.00965088	0.651775
rs11786992	8	95685147	TP53INP1	A	C	64.4	35.6	5.3e-06	1.03	1.02	1.04	74117	823997		0.00289801	0.00486117	0.596155	0.551072		0.000779578	0.00509142	0.153116	0.878307		0.00277849	0.00341311	0.41561		0.00148984	0.0036663	0.684478
rs10097617	8	95961626	TP53INP1	T	C	48.5	48.5	3.3e-11	1.04	1.03	1.06	74117	823996		-0.0123821	0.00470224	-2.63324	0.00845752		0.00494979	0.00492876	1.00427	0.31525		-0.0101717	0.00330092	0.00206014		-0.00154152	0.00355014	0.664133
rs187936726	8	96092422	TP53INP1	G	A	2.39	2.39	5.4e-06	1.11	1.06	1.16	74117	823997		-0.0276107	0.0185591	-1.48772	0.136824		0.0239617	0.0194462	1.23221	0.217872		-0.0169874	0.0130474	0.192928		0.0119981	0.0140247	0.392276
rs149364428	8	97737741	CPQ	A	G	1.04	1.04	1.8e-12	1.27	1.19	1.36	73967	822104		-0.0118483	0.0260124	-0.455489	0.648757		0.044941	0.0271938	1.65262	0.098409		0.0104602	0.0183106	0.56782		0.0362569	0.0196105	0.0644807
rs12680028	8	110123183	TRHR	C	G	53.4	46.6	2.5e-08	1.04	1.02	1.05	74117	823997		-0.00470978	0.00471281	-0.999358	0.317621		7.38734e-05	0.00493285	0.0149758	0.988051		-0.00481798	0.0033099	0.145497		-0.00221449	0.00355221	0.533016
rs3802177	8	118185025	SLC30A8	G	A	68.5	31.5	1.1e-55	1.11	1.1	1.13	74116	823996		-0.00299015	0.00507795	-0.588849	0.555963		0.00465908	0.00531739	0.876197	0.380923		-0.000702431	0.00356741	0.843904		0.00265654	0.00383049	0.487981
rs80244329	8	118404672	SLC30A8	G	A	97.8	2.19	6.9e-06	1.11	1.06	1.17	74117	823997		-0.00473041	0.0168871	-0.28012	0.779386		0.0349824	0.0176903	1.97749	0.047986		0.0130323	0.0118581	0.27176		0.0346792	0.0127365	0.00647338
rs17772814	8	128711742	CASC11	G	A	91.5	8.49	5.4e-10	1.08	1.05	1.11	74117	823997		-0.0139529	0.00890539	-1.56679	0.117164		0.00420639	0.00931137	0.451747	0.651451		-0.0125622	0.00626142	0.0448277		-0.00241248	0.00670825	0.719125
rs1561927	8	129568078	PVT1	C	T	26.9	26.9	1.5e-09	1.04	1.03	1.06	74117	823997		0.00506164	0.00533288	0.949138	0.34255		-0.000893291	0.00558	-0.160088	0.872812		0.00369944	0.00374579	0.323337		0.00190556	0.00401766	0.63529
rs4977213	8	145507304	BOP1	C	T	37.5	37.5	9.1e-14	1.05	1.04	1.07	74115	823995		-0.00143727	0.00483168	-0.297468	0.766109		0.011697	0.00505956	2.31185	0.0207859		0.00370396	0.00339321	0.275019		0.0113303	0.00364408	0.00187607
rs12719778	8	145879883	BOP1	T	C	53.8	46.2	5e-09	1.04	1.03	1.05	74117	823996		0.00354599	0.00471366	0.752281	0.451882		0.00119415	0.00493477	0.241986	0.808791		0.00360721	0.0033102	0.275837		0.00251928	0.00355341	0.47834
rs510807	9	3965689	GLIS3	A	C	49.1	49.1	1.4e-06	1.03	1.02	1.04	74115	823995		0.00392314	0.0047098	0.832974	0.404859		-0.00573479	0.00492441	-1.16456	0.244195		0.00120471	0.00330915	0.715819		-0.00327371	0.00354522	0.355793
rs79103584	9	4243045	GLIS3	T	A	98.6	1.38	4.4e-06	1.14	1.08	1.21	74117	823996		-0.018078	0.0206197	-0.876734	0.380631		0.0207047	0.0217409	0.952338	0.340926		-0.00683784	0.0144504	0.636075		0.0109854	0.0156951	0.483976
rs10974438	9	4291928	GLIS3	C	A	35.7	35.7	1.5e-14	1.05	1.04	1.07	74116	823997		-0.0135379	0.00492804	-2.74711	0.00601238		0.0160596	0.00516144	3.11145	0.00186174		-0.00558378	0.0034611	0.106682		0.00870291	0.00371784	0.0192412
rs7022807	9	19067833	HAUS6	G	A	40.1	40.1	2.7e-10	1.04	1.03	1.05	74116	823997		0.00586514	0.00481045	1.21925	0.22275		-0.00681253	0.00503034	-1.35429	0.175644		0.00262306	0.00338013	0.437737		-0.00322322	0.00362206	0.373529
rs7867635	9	20241069	FOCAD	C	T	41.2	41.2	4e-08	1.04	1.02	1.05	74115	823995		0.00349319	0.0048678	0.717612	0.472997		-0.00489817	0.00509273	-0.961796	0.336152		0.000441328	0.00341922	0.8973		-0.00389812	0.00366677	0.287742
rs7847880	9	20662703	FOCAD	C	T	84.3	15.7	2.1e-06	1.04	1.03	1.06	74115	823995		0.0108351	0.00664246	1.63118	0.102851		-0.00289151	0.00696124	-0.415373	0.677869		0.0103146	0.00466511	0.0270362		0.00280943	0.00501536	0.575368
rs1412830	9	22043612	CDKN2A/B	C	T	62.8	37.2	9.1e-08	1.04	1.02	1.05	74117	823995		-0.00376095	0.00487385	-0.77166	0.440316		0.00736511	0.00510363	1.44311	0.148989		0.000844405	0.00342221	0.805108		0.00553918	0.00367497	0.131743
rs76011118	9	22133773	CDKN2A/B	A	G	3.41	3.41	1.4e-07	1.11	1.07	1.15	74117	823997		-0.00575496	0.0145732	-0.3949	0.692917		0.0116869	0.0152253	0.767598	0.442726		0.00129657	0.0102388	0.899231		0.00809641	0.0109555	0.459892
rs10811660	9	22134068	CDKN2A/B	G	A	82.8	17.2	1.4e-115	1.27	1.24	1.29	74117	823997		-0.0117269	0.00619851	-1.89189	0.0585061		0.0201151	0.00648523	3.10168	0.00192428		-0.000918293	0.00435584	0.833029		0.0143039	0.00467135	0.00219869
rs10757283	9	22134172	CDKN2A/B	T	C	43	43	1.7e-41	1.11	1.09	1.13	74116	823996		0.00550071	0.00475473	1.15689	0.247316		-0.00468057	0.00498541	-0.938854	0.347806		0.00306667	0.00333821	0.358275		-0.00165693	0.00359205	0.644601
rs1333052	9	22157908	CDKN2A/B	A	C	66	34	6.3e-07	1.03	1.02	1.05	74116	823997		0.00410299	0.00495964	0.827275	0.408081		0.00633426	0.00519222	1.21995	0.222483		0.00682112	0.00348336	0.0502077		0.00955703	0.00373907	0.0105895
rs1575972	9	22301092	CDKN2A/B	T	A	96.7	3.29	3.1e-07	1.1	1.06	1.14	74117	823997		-0.0159244	0.0133182	-1.19568	0.23182		0.0278881	0.0138349	2.01578	0.0438229		-0.00285765	0.00937106	0.760409		0.0186411	0.00994216	0.0608005
rs1412234	9	28410683	LINGO2	C	T	32.3	32.3	1.9e-10	1.04	1.03	1.06	74116	823997		-0.00365096	0.00502125	-0.7271	0.467165		0.00363347	0.00525668	0.691211	0.489433		-0.00216135	0.00352609	0.539904		0.00198911	0.0037851	0.599229
rs12001437	9	34074476	UBAP2	C	T	37.2	37.2	2.8e-10	1.04	1.03	1.06	74115	823997		0.00934149	0.00487169	1.91751	0.0551737		-0.00693203	0.0051028	-1.35848	0.174313		0.00590086	0.00342141	0.0845853		-0.00222845	0.00367577	0.544347
rs11137820	9	81359113	MTND2P8	C	G	57.5	42.5	2.9e-08	1.04	1.02	1.05	74116	823996		0.00157051	0.00477477	0.328919	0.742217		0.000767064	0.00500366	0.153301	0.878161		0.00154478	0.00335206	0.64491		0.00112855	0.00360384	0.754164
rs17791513	9	81905590	TLE4	A	G	93.2	6.83	3.1e-14	1.1	1.08	1.13	74117	823997		-0.0028654	0.00983696	-0.291289	0.77083		0.00501879	0.0103032	0.487111	0.62618		-0.000367954	0.00691033	0.957535		0.00258598	0.00742221	0.727532
rs2796441	9	84308948	TLE1	G	A	59.2	40.8	4.4e-24	1.07	1.05	1.08	74116	823997		-0.00423287	0.00475833	-0.889571	0.373697		0.00836667	0.00497707	1.68104	0.0927546		-0.000478255	0.00334186	0.886203		0.00645744	0.00358263	0.0714799
rs55653563	9	97001682	ZNF169	A	C	73.2	26.8	2.2e-09	1.04	1.03	1.06	74117	823997		-0.0101351	0.00534406	-1.89652	0.0578908		-0.00528749	0.00558292	-0.947084	0.343596		-0.0131121	0.00375514	0.00047994		-0.0105855	0.0040178	0.00842353
rs12236906	9	97497494	ZNF169	T	C	98.7	1.28	3.4e-06	1.15	1.08	1.22	74116	823996		-0.0176969	0.0221164	-0.800169	0.423613		0.00378203	0.0232679	0.162543	0.870878		-0.014182	0.0154667	0.359176		-0.0045729	0.0167496	0.784842
rs505922	9	136149229	ABO	C	T	33.2	33.2	3.9e-12	1.05	1.03	1.06	74117	823997		0.00684646	0.00503924	1.35863	0.174263		-7.5882e-05	0.00528073	-0.0143696	0.988535		0.00654327	0.00353776	0.0643797		0.0035182	0.00380336	0.354955
rs78403475	9	139235606	GPSM1	G	C	89.6	10.4	1.2e-06	1.06	1.03	1.08	74117	823997		-0.00920926	0.00763918	-1.20553	0.227999		-0.00154205	0.00800886	-0.192543	0.847317		-0.00935563	0.00536113	0.0809719		-0.00775802	0.00576827	0.178644
rs28505901	9	139241030	GPSM1	G	A	75.2	24.8	6.7e-26	1.09	1.07	1.11	67154	810074		-0.0244464	0.00546161	-4.47605	7.60369e-06		-0.000958565	0.00571896	-0.167612	0.866889		-0.0245619	0.00383556	1.51997e-10		-0.0130159	0.0041188	0.00157727
rs11793035	9	139507212	GPSM1	C	T	33.1	33.1	2.2e-07	1.04	1.02	1.05	67154	810073		-0.00142878	0.00508884	-0.280767	0.778889		0.00566685	0.00532798	1.0636	0.287509		0.00146327	0.00357373	0.682209		0.00436961	0.00383698	0.254782
chr9_139737088	9	139737088	GPSM1	A	G	0.07	0.07	7.9e-06	2.74	1.76	4.25	31447	464429		0.096697	0.13343	0.724702	0.468635		-0.150445	0.137329	-1.09551	0.273292		0.013117	0.098573	0.894139		-0.127187	0.103063	0.217179
rs11257655	10	12307894	CDC123/CAMK1D	T	C	21.8	21.8	1.5e-32	1.09	1.08	1.11	74117	823997		0.00181631	0.00578919	0.313743	0.753717		0.0092606	0.0060732	1.52483	0.127302		0.00599614	0.00406235	0.139938		0.0105977	0.00437503	0.0154236
rs177045	10	71321279	NEUROG3	G	A	31.6	31.6	6.6e-18	1.07	1.05	1.08	74117	823997		-0.00810053	0.00511499	-1.58368	0.113265		-0.00288226	0.00536007	-0.537728	0.590765		-0.00964914	0.00359053	0.00720203		-0.00605296	0.00386004	0.116858
rs61850200	10	71321658	NEUROG3	C	G	27.7	27.7	7.3e-06	1.04	1.02	1.05	74117	823997		0.00359293	0.00529806	0.678159	0.497671		0.00788238	0.00554594	1.42129	0.155233		0.00816175	0.00372054	0.0282582		0.00934521	0.00399326	0.0192722
rs41277236	10	71332301	NEUROG3	T	C	4.31	4.31	1.5e-06	1.09	1.05	1.12	74117	823997		-0.00373612	0.0120232	-0.310742	0.755997		0.00472588	0.0125859	0.37549	0.707296		-0.00186599	0.0084365	0.824952		0.00170896	0.00905569	0.850315
rs549498088	10	71347311	NEUROG3	T	C	0.6	0.6	4.7e-07	1.56	1.31	1.86	68385	805130		-0.183087	0.10577	-1.73099	0.0834535		-0.0136842	0.110205	-0.12417	0.90118		-0.185969	0.0747483	0.0128495		-0.105131	0.0791795	0.18426
rs2642588	10	71466578	NEUROG3	G	T	70.2	29.8	2.2e-14	1.05	1.04	1.07	74117	823997		0.00275141	0.00512479	0.536881	0.59135		-0.00501301	0.00536085	-0.935115	0.349729		0.000288763	0.00359998	0.936068		-0.00320975	0.0038595	0.405609
rs703972	10	80952826	ZMIZ1	G	C	53.3	46.7	1.7e-29	1.07	1.06	1.09	74117	823996		-0.00533663	0.004714	-1.13208	0.2576		1.1948e-05	0.00493395	0.0024216	0.998068		-0.00473244	0.00331123	0.152947		-0.00309276	0.00355324	0.38408
rs1317617	10	81096589	ZMIZ1	G	A	79.8	20.2	1.8e-06	1.04	1.02	1.06	74117	823997		-0.00667955	0.00592678	-1.12701	0.259737		0.00931117	0.00620425	1.50077	0.133414		-0.00227464	0.00416303	0.584798		0.00609802	0.00446855	0.172364
rs11202627	10	89769340	PTEN	T	C	15.2	15.2	4.7e-08	1.06	1.04	1.08	50402	523888		0.00369792	0.00636697	0.580797	0.561377		-0.015337	0.00667201	-2.2987	0.0215217		-0.00374354	0.00446962	0.402284		-0.0136983	0.00480554	0.00436524
rs7078559	10	93924663	HHEX/IDE	T	C	57.8	42.2	4.1e-07	1.03	1.02	1.05	74116	823997		-0.00283529	0.00476544	-0.594969	0.551864		-0.00430589	0.00498678	-0.863462	0.387883		-0.0052548	0.00334734	0.116454		-0.0057343	0.00359099	0.110299
rs10882101	10	94462427	HHEX/IDE	T	C	58.7	41.3	1.4e-08	1.06	1.04	1.08	74116	823997		-0.0299995	0.00477314	-6.28507	3.27698e-10		0.013255	0.00500589	2.64788	0.00809993		-0.0229071	0.00335054	8.12099e-12		-0.00146667	0.00360666	0.68426
rs1112718	10	94479107	HHEX/IDE	A	G	59.8	40.2	5e-07	1.06	1.03	1.08	74117	823996		-0.0343614	0.00478305	-7.18399	6.77014e-13		0.0179175	0.00501178	3.57507	0.00035013		-0.0250383	0.00335804	8.94165e-14		0.000588711	0.0036097	0.870447
rs536643418	10	114699835	TCF7L2	G	C	0.52	0.52	2.6e-08	1.5	1.3	1.73	70881	810159		0.230788	0.0818276	2.82042	0.00479607		-0.141731	0.088894	-1.59438	0.11085		0.148743	0.0568912	0.00893624		-0.0284948	0.0649982	0.661101
rs140242150	10	114702962	TCF7L2	A	G	0.5	0.5	2.2e-08	1.36	1.22	1.52	70758	813597		-0.0222211	0.0357435	-0.621682	0.534151		0.00223727	0.0375742	0.0595426	0.95252		-0.0180668	0.0250918	0.471508		-0.0065069	0.0271123	0.810332
rs7918400	10	114703136	TCF7L2	T	C	47.6	47.6	2e-15	1.06	1.04	1.07	74117	823995		-0.00198065	0.00473383	-0.418403	0.675653		0.00363202	0.00496129	0.732071	0.464125		0.000407293	0.00332323	0.902456		0.00205567	0.00357357	0.565129
rs184509201	10	114740337	TCF7L2	C	G	98.2	1.82	1.2e-13	1.21	1.15	1.27	74117	823997		-0.00442837	0.017279	-0.256287	0.797729		0.018619	0.0180555	1.03121	0.302442		0.00376085	0.0121506	0.756926		0.0125557	0.0130108	0.334535
rs180988137	10	114751173	TCF7L2	G	A	1.04	1.04	6.1e-06	1.17	1.09	1.25	74117	823997		-0.0158444	0.024006	-0.660018	0.509242		0.0333556	0.0251754	1.32493	0.185194		0.00219911	0.0168522	0.896176		0.030891	0.0181387	0.0885622
rs78025551	10	114757956	TCF7L2	C	G	85.1	14.9	1.6e-07	1.05	1.03	1.07	74117	823997		0.00808222	0.00670299	1.20576	0.227909		-0.00056106	0.00701449	-0.0799859	0.936248		0.00743937	0.00470818	0.114087		0.00344976	0.00505106	0.494623
rs7903146	10	114758349	TCF7L2	T	C	29.5	29.5	0	1.37	1.35	1.39	74116	823996		0.0114209	0.00517462	2.2071	0.0273069		0.0143204	0.0054241	2.64015	0.00828695		0.0180647	0.00363249	6.59515e-07		0.0206714	0.00390695	1.21848e-07
rs34855922	10	114871594	TCF7L2	A	G	71.6	28.4	5.5e-12	1.05	1.04	1.07	74117	823997		-0.0043207	0.0052234	-0.827181	0.408135		0.00420261	0.00547836	0.767128	0.443005		-0.00227579	0.00366644	0.534792		0.00159546	0.00394711	0.686059
rs72631105	10	122915345	WDR11	A	G	19	19	3.7e-09	1.06	1.04	1.08	50402	523888		0.0022176	0.00604986	0.366555	0.713951		-0.00615022	0.00633688	-0.970544	0.331776		0.000183231	0.00424832	0.965598		-0.00564729	0.0045641	0.215967
rs2280141	10	124193181	PLEKHA1	T	G	51.6	48.4	1.4e-13	1.05	1.03	1.06	74116	823996		-0.0147474	0.00470957	-3.13138	0.00173988		-0.0104442	0.00492907	-2.11889	0.0340995		-0.0192742	0.00330733	5.62846e-09		-0.0177996	0.00354896	5.29678e-07
rs12802972	11	1704596	INS/IGF2	A	G	42.8	42.8	1.5e-06	1.03	1.02	1.05	74115	823997		0.000424986	0.00476139	0.0892566	0.928878		0.00981779	0.00498878	1.96797	0.0490709		0.00528392	0.00334271	0.113942		0.00979329	0.00359292	0.00641689
rs11042596	11	2118860	INS/IGF2	G	T	66.5	33.5	2e-08	1.04	1.03	1.05	74115	823995		-0.0251534	0.00503059	-5.00008	5.73052e-07		0.0069845	0.0052713	1.32501	0.185169		-0.0220351	0.00353184	4.41395e-10		-0.00587084	0.0037966	0.122024
rs555759341	11	2151761	INS/IGF2	C	G	0.49	0.49	3.6e-08	1.38	1.23	1.55	69523	804881		-0.213327	0.0448402	-4.75749	1.96011e-06		0.146838	0.0476686	3.0804	0.00206726		-0.144455	0.0313517	4.0765e-06		0.0362743	0.0344839	0.292838
rs571342427	11	2182519	INS/IGF2	C	T	0.15	0.15	1e-06	1.68	1.36	2.07	64480	793265		0.160672	0.0596263	2.69465	0.00704619		-0.0966567	0.0617821	-1.56448	0.117706		0.105219	0.0421439	0.0125378		-0.0184693	0.0444856	0.678014
rs4929965	11	2197286	INS/IGF2	A	G	38.3	38.3	4e-26	1.07	1.06	1.09	74115	823996		0.0104782	0.00484329	2.16345	0.0305064		-0.0023918	0.00507296	-0.47148	0.637298		0.00935133	0.00340107	0.00596879		0.00272426	0.00365374	0.455905
rs4930091	11	2372356	KCNQ1	C	T	75.9	24.1	3.7e-06	1.04	1.02	1.05	74115	823995		0.00618729	0.00558756	1.10733	0.268149		0.00239785	0.00585469	0.409561	0.682128		0.00689238	0.00392392	0.0790042		0.00494941	0.00421741	0.240571
rs2283164	11	2579163	KCNQ1	A	G	94.7	5.32	1.2e-07	1.08	1.05	1.12	74117	823997		-0.000435471	0.0102606	-0.0424411	0.966147		-0.0180892	0.0107967	-1.67544	0.0938473		-0.0100846	0.00719779	0.161195		-0.017683	0.00778779	0.0231721
rs80102379	11	2634177	KCNQ1	G	T	98.2	1.78	9.3e-08	1.15	1.09	1.21	74117	823997		0.0112627	0.0180518	0.623912	0.532685		0.0101493	0.0189909	0.534432	0.593043		0.0172926	0.0126813	0.172687		0.0155273	0.0137166	0.257634
rs231349	11	2672821	KCNQ1	T	C	10.2	10.2	2.3e-11	1.07	1.05	1.1	74117	823997		-0.0220565	0.00774482	-2.8479	0.00440089		-0.00482407	0.00812946	-0.593405	0.55291		-0.0251884	0.0054353	3.58529e-06		-0.0160857	0.00585826	0.00603663
rs231361	11	2691500	KCNQ1	A	G	25.6	25.6	5e-25	1.08	1.07	1.1	74117	823997		0.00416297	0.00543041	0.766604	0.443317		-0.0168296	0.00568095	-2.96246	0.00305188		-0.00407986	0.00381478	0.284852		-0.0145513	0.00409055	0.000374808
rs2283220	11	2755548	KCNQ1	A	G	69	31	1.4e-09	1.05	1.03	1.06	74117	823997		-0.000683182	0.00513058	-0.133159	0.894068		0.00274791	0.00537578	0.511165	0.609235		0.00133092	0.00360314	0.711846		0.00147467	0.00387273	0.703365
rs234853	11	2850828	KCNQ1	G	A	24.8	24.8	6.8e-16	1.08	1.06	1.1	74116	823996		0.00874154	0.00537456	1.62647	0.10385		0.00144124	0.00562005	0.256446	0.797606		0.00989173	0.00377497	0.00878476		0.00666435	0.00404494	0.0994417
rs2237895	11	2857194	KCNQ1	C	A	42.6	42.6	6e-52	1.12	1.11	1.14	74116	823996		-0.0152854	0.00475747	-3.21293	0.00131389		0.00213996	0.00498579	0.429212	0.667769		-0.0145517	0.00333978	1.31887e-05		-0.00583554	0.00359096	0.104151
rs2237897	11	2858546	KCNQ1	C	T	95.4	4.57	8.4e-32	1.23	1.19	1.27	74117	823997		-0.0329963	0.0119521	-2.76071	0.00576759		-0.0127062	0.0124827	-1.0179	0.308724		-0.038082	0.00839791	5.77222e-06		-0.0303993	0.0089817	0.000713033
rs445084	11	2908754	KCNQ1	G	A	36.1	36.1	1.7e-06	1.03	1.02	1.05	74115	823996		0.0082782	0.00490294	1.68842	0.0913311		-0.00705669	0.00513329	-1.37469	0.169227		0.00471243	0.00344334	0.171137		-0.0039589	0.00369677	0.284213
rs141521721	11	14763828	PDE3B	A	C	2.36	2.36	2.7e-08	1.13	1.08	1.17	74117	823997		-0.0273978	0.0152713	-1.79407	0.0728026		0.0161506	0.0160938	1.00353	0.315607		-0.0193221	0.0107024	0.0710135		0.00189468	0.0116075	0.870338
rs5213	11	17408404	KCNJ11	C	T	36.2	36.2	3.5e-27	1.07	1.06	1.09	74115	823995		-0.00409349	0.00494244	-0.828233	0.407539		0.000862786	0.00517703	0.166657	0.86764		-0.00411352	0.00346993	0.235831		-0.00142346	0.00372798	0.702587
rs67254669	11	17470143	KCNJ11	G	A	0.11	0.11	1.1e-08	1.89	1.52	2.35	55757	521088		0.134302	0.0719633	1.86626	0.0620056		0.0664882	0.0775085	0.857818	0.390993		0.165681	0.0496218	0.000841327		0.136554	0.0557833	0.0143688
rs4923543	11	28534898	METTL15	A	G	33.2	33.2	4.5e-08	1.04	1.03	1.06	50400	523886		-0.0024	0.00503421	-0.476738	0.633549		-0.00872497	0.00527253	-1.6548	0.0979655		-0.00631534	0.00353539	0.0740495		-0.00943259	0.00379747	0.0129957
rs7943101	11	32460873	QSER1	T	C	16.1	16.1	8.5e-06	1.04	1.02	1.06	74117	823997		-0.00283941	0.00625673	-0.453817	0.64996		-0.0101155	0.00654176	-1.54629	0.122034		-0.00696394	0.00439502	0.11308		-0.0115633	0.00470866	0.01406
rs145678014	11	32927778	QSER1	G	T	95.7	4.33	2e-10	1.11	1.07	1.14	74117	823997		-0.0317536	0.0114173	-2.78117	0.00541629		0.00853601	0.0119782	0.712628	0.476076		-0.0267158	0.00800813	0.000849844		-0.0054896	0.00862367	0.524404
rs528122639	11	33091735	QSER1	A	G	0.09	0.09	1.6e-07	2.09	1.59	2.76	62871	788941		0.0122727	0.0921354	0.133203	0.894033		-0.0573486	0.0973965	-0.588816	0.555985		-0.0100181	0.0652663	0.878008		-0.0634247	0.0710178	0.371815
rs286925	11	34642668	PDHX	A	G	18.2	18.2	5e-06	1.04	1.02	1.06	74116	823996		0.0025653	0.0062356	0.411395	0.680783		0.00263997	0.00652135	0.404819	0.68561		0.00386593	0.00437985	0.377421		0.00437005	0.00469427	0.35189
rs2767036	11	34982148	PDHX	C	A	29.1	29.1	3.3e-08	1.04	1.02	1.05	74115	823996		-0.0010947	0.00519944	-0.210542	0.833244		0.0156042	0.00544819	2.86411	0.00418187		0.00631447	0.00365024	0.0836534		0.0147822	0.00392401	0.000165199
rs1061810	11	43877934	HSD17B12	A	C	28.8	28.8	6e-13	1.05	1.04	1.07	74117	823997		-0.00345891	0.00517757	-0.668057	0.504097		0.00786563	0.00541658	1.45214	0.146463		0.000253495	0.00363681	0.94443		0.00526513	0.00389978	0.176982
rs7115753	11	45912013	CRY2	A	G	44.9	44.9	3.8e-09	1.04	1.03	1.05	74115	823995		0.00240977	0.00480576	0.501434	0.616066		1.14005e-05	0.00502837	0.00226723	0.998191		0.00202636	0.00337585	0.54834		0.000733563	0.00362081	0.839451
rs7124681	11	47529947	CELF1	A	C	41	41	5.1e-09	1.04	1.03	1.05	74038	819490		-0.00812409	0.00477872	-1.70006	0.0891203		-0.0024703	0.00500664	-0.493406	0.621726		-0.00937013	0.00335488	0.00522288		-0.00717519	0.00360559	0.0465905
rs1783541	11	65294799	MAP3K11	T	C	20.4	20.4	2e-14	1.06	1.05	1.08	74116	823996		0.00594716	0.0056908	1.04505	0.296001		0.0114164	0.00596342	1.9144	0.0555693		0.0117764	0.00399588	0.00320764		0.0139326	0.00429575	0.00118162
rs61881115	11	68997225	CCND1	G	A	83.8	16.2	4.1e-07	1.05	1.03	1.06	74117	823996		-0.002959	0.00658465	-0.449378	0.653159		0.00562526	0.00688211	0.817374	0.413715		-0.000892998	0.00462938	0.847039		0.0043173	0.00495692	0.383775
rs11820019	11	69448758	CCND1	T	C	97.3	2.67	5.1e-12	1.16	1.11	1.2	74117	823997		-0.00454307	0.0148631	-0.305661	0.759863		-0.0325848	0.0156495	-2.08216	0.0373281		-0.0205532	0.0104222	0.0486041		-0.0334676	0.011291	0.00303603
rs77464186	11	72460398	CENTD2/ARAP1	A	C	83.6	16.4	4.7e-33	1.11	1.09	1.13	74116	823997		0.000819322	0.00645873	0.126855	0.899055		0.00411582	0.00677022	0.60793	0.543234		0.00229437	0.00453257	0.612719		0.00427909	0.00487534	0.380108
rs10830963	11	92708710	MTNR1B	G	C	27.7	27.7	4.8e-43	1.1	1.09	1.12	74117	823996		-0.0052041	0.0052583	-0.989692	0.322324		0.0452692	0.00550786	8.21902	2.05164e-16		0.0177073	0.00369179	1.61681e-06		0.0423364	0.0039664	1.37855e-26
rs57235767	11	93013531	MTNR1B	C	T	70.6	29.4	5.9e-10	1.04	1.03	1.06	74117	823996		-0.00908464	0.0051977	-1.74782	0.0804955		0.00951368	0.00543518	1.75039	0.0800512		-0.0042281	0.00365122	0.246867		0.00480383	0.00391256	0.219525
rs10893829	11	128042575	ETS1	T	C	85.3	14.7	1.3e-10	1.06	1.04	1.08	74117	823997		-0.00127373	0.00671335	-0.189731	0.84952		0.000920982	0.00703676	0.130882	0.895869		-0.00117249	0.00471259	0.803515		0.000544474	0.00506862	0.914455
rs10750397	11	128234144	ETS1	A	G	28.2	28.2	8.3e-13	1.05	1.04	1.07	74117	823996		-0.00794358	0.00526197	-1.50962	0.13114		0.00637686	0.0055115	1.15701	0.247269		-0.00517081	0.00369387	0.161564		0.00312429	0.00396852	0.431127
rs67232546	11	128398938	ETS1	T	C	20.7	20.7	1.3e-11	1.06	1.04	1.07	74117	823997		0.00643691	0.0057905	1.11163	0.266296		-0.00529329	0.00605678	-0.873945	0.382148		0.00357765	0.0040689	0.379258		-0.00238921	0.00436169	0.58385
rs112595469	11	128583975	ETS1	T	C	2.84	2.84	6.2e-06	1.1	1.05	1.14	74117	823997		0.0278379	0.0145443	1.914	0.0556197		-0.0369465	0.0152024	-2.43032	0.0150856		0.00712512	0.0102183	0.485623		-0.0242028	0.0109423	0.0269786
rs10848958	12	4031104	CCND2	C	T	80.4	19.6	1.5e-07	1.04	1.03	1.06	74117	823997		-0.00488884	0.00589556	-0.829242	0.406968		0.00913945	0.00617899	1.47912	0.139109		-0.000880261	0.00413968	0.831608		0.00671963	0.0044513	0.131151
rs11063028	12	4300172	CCND2	C	T	18	18	8.5e-11	1.06	1.04	1.07	74116	823997		-0.00093486	0.00623692	-0.149891	0.88085		-0.00258131	0.00653809	-0.394811	0.692982		-0.00362791	0.00437772	0.407263		-0.00317704	0.00470934	0.499915
rs4238013	12	4376089	CCND2	C	T	20.9	20.9	3.2e-11	1.06	1.04	1.07	74115	823995		-0.011071	0.00589899	-1.87676	0.0605509		-0.00666183	0.00617478	-1.07888	0.280643		-0.0145036	0.00414327	0.000464458		-0.0125602	0.00444667	0.00473398
rs3217792	12	4384696	CCND2	C	T	91.3	8.69	2.6e-21	1.12	1.1	1.15	74117	823997		0.0264141	0.00863089	3.06041	0.00221033		-0.00276384	0.00901287	-0.306655	0.759106		0.0253634	0.00606292	2.87367e-05		0.0104132	0.00648416	0.108287
rs76895963	12	4384844	CCND2	T	G	98	1.98	1.4e-69	1.62	1.54	1.71	74117	823997		-0.0546517	0.0181803	-3.00609	0.0026463		-0.0342244	0.0189657	-1.80454	0.0711472		-0.071066	0.0127863	2.73292e-08		-0.0616249	0.0136568	6.41455e-06
rs3217860	12	4399050	CCND2	G	A	25.8	25.8	3.9e-09	1.05	1.03	1.06	74117	823997		-0.00215263	0.00545595	-0.394548	0.693177		-0.0160726	0.00571146	-2.8141	0.00489147		-0.010104	0.00383321	0.00839169		-0.0175883	0.0041145	1.91501e-05
rs2066827	12	12871099	CDKN1B	G	T	23.5	23.5	4.2e-08	1.05	1.03	1.06	74116	823996		-0.00973713	0.00556268	-1.75044	0.0800429		-0.00833367	0.00582646	-1.43031	0.152627		-0.0129669	0.00390529	0.000899233		-0.0130701	0.00419564	0.00183878
rs718314	12	26453283	ITPR2	G	A	25.3	25.3	8.4e-11	1.05	1.03	1.06	74117	823997		0.000645522	0.00547375	0.11793	0.906123		0.00566913	0.00572639	0.99	0.322174		0.00370615	0.00384373	0.334943		0.00661546	0.00412167	0.108487
rs10842994	12	27965150	KLHDC5	C	T	80.5	19.5	4.1e-20	1.08	1.06	1.09	74117	823997		0.000987504	0.00590887	0.167122	0.867274		0.00071456	0.00616779	0.115853	0.907769		0.00151666	0.00415321	0.71498		0.000834948	0.00443821	0.850777
rs2258238	12	66221060	HMGA2	T	A	10.4	10.4	4.5e-21	1.1	1.08	1.13	74117	823997		-0.0202176	0.00768825	-2.62967	0.0085468		0.00264061	0.00806072	0.32759	0.743222		-0.0183381	0.00539579	0.000677463		-0.0080333	0.00580564	0.16645
rs1042725	12	66358347	HMGA2	T	C	49	49	1.8e-13	1.05	1.03	1.06	74116	823996		-0.0327729	0.00470534	-6.96504	3.28315e-12		-0.0106173	0.00492384	-2.1563	0.0310599		-0.0384736	0.00330445	2.55591e-31		-0.026781	0.00354487	4.21493e-14
rs1796330	12	71522953	TSPAN8/LGR5	G	C	57.1	42.9	2.2e-14	1.05	1.04	1.06	74117	823996		-0.00919042	0.0047289	-1.94346	0.0519608		0.00331694	0.00495417	0.669526	0.50316		-0.007654	0.00332042	0.0211603		-0.00187988	0.0035683	0.598313
rs2197973	12	95928560	USP44	T	C	53.8	46.3	3.6e-08	1.04	1.02	1.05	74115	823996		-0.000610694	0.00470024	-0.129928	0.896623		-0.00192356	0.00492702	-0.390411	0.696233		-0.00188707	0.0033004	0.567478		-0.00192839	0.00354976	0.586962
rs759111467	12	97562756	RMST	A	G	0.03	0.03	1.7e-06	3.07	1.94	4.85	47869	741820		0.111146	0.173851	0.639316	0.522617		-0.143306	0.193113	-0.742086	0.458036		0.0225773	0.134333	0.866529		-0.0895601	0.154027	0.560934
rs557027608	12	97779248	RMST	A	G	0.06	0.06	2.7e-07	2.34	1.69	3.24	42508	733542		-0.136988	0.105641	-1.29674	0.194722		0.142315	0.115447	1.23273	0.217676		-0.0626517	0.0742075	0.398516		0.0631612	0.0850367	0.457633
rs77864822	12	97848775	RMST	A	G	93.2	6.76	1.1e-08	1.08	1.05	1.11	74117	823997		-0.0147205	0.00963897	-1.52718	0.126716		0.0358886	0.0100503	3.5709	0.000355755		0.00342548	0.00677762	0.613272		0.0284141	0.00723027	8.50244e-05
rs1426371	12	108629780	WSCD2	G	A	73.9	26.1	8.2e-12	1.05	1.04	1.07	74117	823997		0.00731947	0.00540842	1.35335	0.175945		-0.00258055	0.00567279	-0.454901	0.649181		0.00637663	0.00379604	0.0929962		0.000852671	0.00408705	0.834739
rs34965774	12	118412373	KSR2	A	G	14.4	14.4	2e-09	1.06	1.04	1.08	74117	823997		-0.000698846	0.00701593	-0.0996084	0.920655		0.0006523	0.00734883	0.0887625	0.929271		-1.2884e-05	0.00492704	0.997914		0.000281867	0.00529344	0.957534
rs12578639	12	118489636	KSR2	A	T	82.8	17.2	2.2e-06	1.04	1.02	1.06	74117	823997		-0.00321927	0.00614581	-0.523815	0.600407		0.0045551	0.00644442	0.706829	0.479673		-0.00103408	0.00431366	0.810547		0.00326827	0.00464233	0.481425
rs11065299	12	121297815	HNF1A	A	G	7.54	7.54	5.8e-07	1.06	1.04	1.09	74117	823997		-0.014848	0.00899372	-1.65093	0.0987524		0.0103801	0.00940803	1.10332	0.269887		-0.00962554	0.00631655	0.127545		0.00130996	0.00677243	0.846626
rs73226260	12	121380541	HNF1A	G	A	96.7	3.31	5.9e-11	1.13	1.09	1.17	74117	823997		0.00102228	0.0130724	0.0782016	0.937668		0.0259584	0.0136025	1.90835	0.0563456		0.0139843	0.00920522	0.128722		0.0267918	0.00978444	0.00617817
rs1800574	12	121416864	HNF1A	T	C	2.96	2.96	1.7e-12	1.14	1.1	1.19	74117	823997		0.0342033	0.0139437	2.45296	0.0141686		0.00612571	0.0146298	0.418716	0.675424		0.0375596	0.00979073	0.000124973		0.0238744	0.0105458	0.0235831
rs56348580	12	121432117	HNF1A	G	C	68.9	31.1	2.3e-13	1.05	1.04	1.07	74117	823997		-0.00639689	0.0051023	-1.25373	0.209941		0.00955664	0.00533995	1.78965	0.0735101		-0.00192642	0.00358388	0.590906		0.00716844	0.00384529	0.0622934
rs28638142	12	121501461	HNF1A	A	C	4.42	4.42	2.9e-06	1.08	1.04	1.11	74117	823997		-0.00235949	0.0121614	-0.194015	0.846164		0.0163319	0.012677	1.28831	0.197638		0.0062563	0.00855172	0.464424		0.0144896	0.00911817	0.112041
rs73224262	12	121882395	HNF1A	T	C	0.68	0.68	9.1e-07	1.24	1.14	1.34	74117	823997		0.0250906	0.0314904	0.79677	0.425585		-0.0101001	0.033276	-0.303525	0.76149		0.0261133	0.0220362	0.236013		-0.000586772	0.024006	0.9805
rs4148856	12	123450765	MPHOSPH9	C	G	78.1	21.9	1.7e-10	1.05	1.03	1.07	74115	823995		-0.0095365	0.00574799	-1.6591	0.0970951		0.000141279	0.00602286	0.0234571	0.981286		-0.010095	0.0040357	0.0123702		-0.00365117	0.00433835	0.400011
rs7978610	12	124468572	ZNF664	G	C	66.6	33.5	2e-08	1.27	1.17	1.38	50400	523888		-0.00147198	0.00497086	-0.296122	0.767137		0.0095831	0.00521141	1.83887	0.0659344		0.00320712	0.00349029	0.358166		0.00902288	0.00375515	0.0162713
rs825452	12	124509177	ZNF664	A	G	60.3	39.7	2.4e-06	1.04	1.02	1.05	50400	523887		-0.00375308	0.00482348	-0.778085	0.436519		0.0107333	0.00504984	2.12548	0.0335469		0.00153162	0.00338683	0.651104		0.0087907	0.00363578	0.0156144
rs12811407	12	133069698	FBRSL1	A	G	33.1	33.1	1.7e-12	1.05	1.04	1.07	74117	823996		-0.00838048	0.0050055	-1.67425	0.0940807		0.014208	0.0052358	2.71363	0.006655		-0.00119159	0.00351572	0.734662		0.0100969	0.00376916	0.00738884
rs34584161	13	26776999	RNF6	A	G	76	24	2.2e-10	1.05	1.03	1.06	74117	823997		0.00437401	0.00553582	0.790128	0.429453		0.000275545	0.00579448	0.047553	0.962073		0.00484762	0.0038875	0.212407		0.00252805	0.00417241	0.544584
rs11842871	13	31042452	HMGB1	G	T	73.5	26.6	1.2e-08	1.04	1.03	1.06	74117	823997		-0.00888878	0.00534558	-1.66283	0.0963472		0.00176212	0.00559797	0.314779	0.75293		-0.00823777	0.00375491	0.0282461		-0.0025343	0.00403235	0.529683
rs576674	13	33554302	KL	G	A	16.9	16.9	8.3e-10	1.05	1.04	1.07	74117	823997		0.0195383	0.0062919	3.10531	0.00190077		0.00321295	0.00659052	0.48751	0.625897		0.019807	0.00441774	7.34697e-06		0.0145885	0.00474637	0.00211521
rs963740	13	51096095	DLEU1	A	T	71.3	28.7	2.1e-08	1.04	1.03	1.05	74117	823996		-0.0100066	0.00515224	-1.94218	0.0521148		0.00801153	0.00539418	1.48522	0.137486		-0.00586892	0.0036184	0.104813		0.00330179	0.00388448	0.39533
rs9537803	13	58366634	PCDH17	C	T	27.7	27.7	4.6e-08	1.04	1.03	1.06	74115	823996		-0.00324211	0.00524897	-0.617665	0.536796		0.00128219	0.0054898	0.233558	0.815328		-0.00244143	0.00368758	0.507928		0.000106861	0.00395262	0.978431
rs9569864	13	58965435	PCDH17	C	T	82.5	17.5	8.7e-08	1.05	1.03	1.06	74115	823997		-0.012515	0.00622108	-2.01171	0.0442509		0.00690125	0.00651681	1.05899	0.289603		-0.00829608	0.00436882	0.0575756		0.000508233	0.00469465	0.913791
rs9563615	13	59077406	SRGAP2D	A	T	71	29	6.4e-11	1.05	1.03	1.06	74117	823997		-0.00975356	0.00515841	-1.89081	0.0586499		0.0059776	0.00540448	1.10604	0.268708		-0.00636868	0.00362172	0.0786693		0.00104744	0.00389262	0.787865
rs76251711	13	59184234	SRGAP2D	G	A	1.26	1.26	2.3e-06	1.16	1.09	1.23	73705	823607		-0.0255275	0.0218246	-1.16967	0.242136		0.0194725	0.0228835	0.850941	0.394802		-0.0161216	0.0153217	0.292705		0.00701784	0.0164862	0.670342
rs1359790	13	80717156	SPRY2	G	A	72	28	2.4e-31	1.09	1.07	1.1	74116	823997		-0.0107239	0.00520177	-2.06159	0.039247		0.00238211	0.00544466	0.437512	0.66174		-0.00951751	0.00365375	0.00919199		-0.00273517	0.00392094	0.485441
rs7987740	13	109947213	IRS2	T	C	60.9	39.1	4e-08	1.04	1.02	1.05	74116	823996		0.00301631	0.00481243	0.626775	0.530807		-0.00170603	0.0050432	-0.338283	0.73515		0.00252757	0.00337921	0.454476		-0.000203894	0.00363299	0.955244
rs4771648	13	110431626	IRS2	G	A	66.9	33.2	8.9e-08	1.04	1.02	1.05	74117	823997		-0.0010139	0.00504438	-0.200996	0.840702		0.00301932	0.00528482	0.571319	0.567783		0.00101331	0.00354103	0.774755		0.0029305	0.00380538	0.441245
rs17122772	14	23288935	SLC7A7	G	C	22.8	22.8	1.6e-08	1.04	1.03	1.06	74117	823997		-0.0123679	0.00557812	-2.21721	0.0266084		0.00207455	0.0058292	0.355889	0.721924		-0.0114724	0.00392131	0.00343777		-0.00413685	0.00419746	0.324351
rs17522122	14	33302882	AKAP6	T	G	47.4	47.4	3.2e-09	1.04	1.03	1.05	74116	823995		0.00537384	0.00472207	1.13803	0.255109		-0.0050768	0.00495032	-1.02555	0.305104		0.0034965	0.00331516	0.291564		-0.00175732	0.00356623	0.622178
rs8017808	14	38848419	CLEC14A	G	T	74.3	25.7	2.1e-08	1.04	1.03	1.06	74117	823997		-0.0146244	0.00548909	-2.66426	0.0077158		0.00862098	0.00574095	1.50167	0.133184		-0.00969161	0.00385648	0.0119695		0.00107582	0.00413332	0.794648
rs17836088	14	79932041	NRXN3	C	G	21.7	21.7	6.7e-14	1.06	1.04	1.08	74116	823997		0.00546267	0.00566252	0.964706	0.334692		-0.00246694	0.00593278	-0.415815	0.677546		0.00373894	0.00397557	0.346974		-5.99961e-05	0.004273	0.988797
rs8010382	14	91963722	SMEK1	G	A	42.1	42.1	6.5e-09	1.04	1.03	1.05	74117	823996		-0.00830469	0.0048855	-1.69987	0.0891562		0.00947794	0.00511396	1.85335	0.0638325		-0.00370744	0.00343169	0.279986		0.00623881	0.00368299	0.0902768
rs62007683	14	103894071	MARK3	G	T	65.3	34.7	3.1e-08	1.04	1.02	1.05	74116	823996		-0.00490431	0.00494374	-0.992025	0.321186		0.00254895	0.0051753	0.492523	0.62235		-0.00297364	0.00347229	0.391783		0.000357114	0.00372692	0.923664
rs8032939	15	38834033	RASGRP1	C	T	24.6	24.6	3.5e-14	1.06	1.04	1.07	74116	823997		-0.0118939	0.00545621	-2.17988	0.0292666		0.00702437	0.00571267	1.22961	0.218842		-0.00814791	0.00383223	0.0334919		0.000469722	0.00411445	0.909108
rs34715063	15	38873115	RASGRP1	C	T	12.4	12.4	2.3e-19	1.1	1.07	1.12	74117	823997		-0.00998992	0.00705812	-1.41538	0.156957		0.00618239	0.00737155	0.838683	0.401647		-0.00717125	0.00495894	0.148143		0.000784426	0.0053038	0.882423
rs11070332	15	41809205	LTK	A	G	35.8	35.8	1.1e-13	1.05	1.04	1.06	74117	823995		0.00282769	0.00494336	0.572019	0.567309		0.0068679	0.00518556	1.32443	0.185361		0.00660747	0.00346977	0.0568729		0.00866139	0.00373632	0.0204418
rs543786825	15	42201410	LTK	T	C	0.04	0.04	4.7e-06	3.15	1.93	5.15	45873	756610		-0.162028	0.156839	-1.03309	0.301564		-0.0324822	0.165104	-0.196738	0.844033		-0.178107	0.112223	0.112494		-0.140464	0.122598	0.25191
rs2456530	15	53091553	ONECUT1	T	C	12.7	12.7	5.4e-09	1.06	1.04	1.08	74117	823997		-0.00126343	0.00694587	-0.181896	0.855664		0.00427297	0.00729038	0.586111	0.557801		0.00108358	0.00487442	0.824081		0.00374135	0.00525347	0.476362
rs528350911	15	53747228	WDR72	G	C	0.68	0.68	2.1e-08	1.27	1.17	1.38	74117	823997		-0.0860411	0.031743	-2.71056	0.00671702		-0.0424271	0.0331196	-1.28103	0.200184		-0.104833	0.0223119	2.62257e-06		-0.0838677	0.0238338	0.000433529
rs117483894	15	57456802	TCF12	G	A	3.69	3.69	3.9e-08	1.1	1.06	1.13	74115	823996		0.0201413	0.0130956	1.53802	0.124043		-0.0391308	0.0136533	-2.86603	0.00415653		0.00150644	0.00921276	0.870112		-0.0294946	0.00982588	0.00268499
rs8037894	15	62394264	C2CD4A/B	G	C	56.6	43.4	2.6e-13	1.05	1.03	1.06	74115	823996		0.00749603	0.0047476	1.57891	0.114357		-0.00285831	0.00496699	-0.575462	0.564979		0.00638213	0.00333496	0.0556596		0.000678267	0.00357635	0.849581
rs7178762	15	63871292	USP3	C	T	46	46	5.4e-10	1.04	1.03	1.05	74117	823997		-0.00909774	0.00473177	-1.92269	0.0545187		0.0108388	0.00495439	2.18772	0.0286899		-0.00335848	0.00332248	0.312097		0.00583248	0.00356727	0.102052
rs4776970	15	68080886	MAP2K5	A	T	64.1	35.9	5e-09	1.04	1.03	1.05	74117	823997		-0.00282033	0.00488985	-0.576773	0.564093		0.00688218	0.00512195	1.34366	0.179057		0.00108834	0.00343459	0.751339		0.00537242	0.00368993	0.145403
rs13737	15	75932129	PTPN9	G	T	75.9	24.1	5.6e-10	1.05	1.03	1.06	74117	823997		-0.00375199	0.00543204	-0.690714	0.489745		0.00609742	0.00568913	1.07177	0.283824		-0.00129343	0.00381566	0.734625		0.00477798	0.00409822	0.24367
rs1005752	15	77818128	HMG20A	A	C	71.5	28.5	2.5e-29	1.08	1.07	1.1	74115	823995		-0.0134361	0.00523971	-2.56429	0.0103387		0.00374062	0.00548187	0.682362	0.49501		-0.0116498	0.00368023	0.00154844		-0.00261862	0.00394645	0.506986
rs4932265	15	90423293	AP3S2	T	C	26.7	26.7	4.2e-20	1.07	1.05	1.08	74115	823995		-0.00962743	0.00533922	-1.80315	0.0713644		0.0129712	0.00558685	2.32174	0.0202467		-0.00272425	0.00375036	0.467597		0.00863787	0.00402276	0.0317749
rs12910825	15	91511260	PRC1	G	A	36.1	36.1	1.6e-15	1.05	1.04	1.07	74116	823995		-0.0051161	0.00490369	-1.04332	0.296802		0.00696806	0.00513273	1.35758	0.174599		-0.00144355	0.00344386	0.675096		0.00415982	0.00369568	0.26034
rs6600191	16	295795	ITFG3	T	C	82.5	17.5	9.3e-13	1.06	1.05	1.08	74117	823997		-0.00737679	0.00611491	-1.20636	0.227678		0.000587652	0.00639949	0.091828	0.926835		-0.00639403	0.00429384	0.136459		-0.00419597	0.00460644	0.362354
rs3751837	16	3583173	CLUAP1	T	C	22	22	1.4e-08	1.04	1.03	1.06	74115	823997		-0.0120133	0.00569861	-2.1081	0.0350219		0.0156194	0.00597417	2.61449	0.00893599		-0.00427509	0.00400085	0.285276		0.0101356	0.0043039	0.0185254
rs8046545	16	28915217	ATP2A1	G	A	35.9	35.9	1.9e-08	1.04	1.02	1.05	74115	823995		-0.00334248	0.00491266	-0.680382	0.496263		0.0133093	0.00514402	2.58734	0.009672		0.00328422	0.00344996	0.341119		0.0119765	0.00370442	0.00122505
rs11642430	16	30045789	FAM57B	G	C	39.9	39.9	2.2e-09	1.04	1.03	1.05	74116	823996		-0.000524066	0.00479531	-0.109287	0.912975		0.00650023	0.00501918	1.29508	0.195293		0.00201308	0.00336773	0.550003		0.00743937	0.00361407	0.0395487
rs199795270	16	30419384	FAM57B	C	G	0.65	0.65	1.2e-06	1.25	1.14	1.36	72819	821143		0.00970701	0.0272269	0.356522	0.72145		-0.00750617	0.0282289	-0.265904	0.790313		0.00445768	0.0191689	0.816113		0.0039086	0.0202795	0.847166
rs4281707	16	53501946	FTO	G	A	54.4	45.6	3.2e-10	1.04	1.03	1.05	74117	823997		-0.00591856	0.00471137	-1.25623	0.209033		-0.00303245	0.00492912	-0.61521	0.538416		-0.00702477	0.00330876	0.0337484		-0.00640241	0.00354827	0.071174
rs78020297	16	53758720	FTO	A	G	5.17	5.17	6.5e-09	1.09	1.06	1.12	74117	823997		0.000328773	0.0107748	0.0305131	0.975658		0.00514435	0.0113014	0.455195	0.648969		0.00247479	0.00756517	0.74357		0.00440959	0.00814499	0.588242
rs1421085	16	53800954	FTO	C	T	41.5	41.5	3.1e-84	1.13	1.12	1.15	74116	823997		0.00135975	0.00479206	0.283752	0.776601		0.00238855	0.00502184	0.475632	0.634336		0.00230198	0.00336364	0.493742		0.00242881	0.00361654	0.501849
rs862320	16	69651866	NFAT5	C	T	57.8	42.2	3.9e-11	1.04	1.03	1.06	74116	823996		-0.0116314	0.00478155	-2.43255	0.0149929		0.0130308	0.0050093	2.60132	0.00928648		-0.0050825	0.00335776	0.130115		0.00770502	0.00360841	0.0327384
rs72802342	16	75234872	BCAR1	C	A	92.3	7.69	4e-32	1.17	1.14	1.2	74117	823997		-0.00918762	0.00890664	-1.03155	0.302284		0.00495381	0.00933971	0.530403	0.595833		-0.00793777	0.00625549	0.204468		0.000197426	0.00673262	0.976606
rs3115960	16	75516534	BCAR1	G	C	37	37	2.8e-06	1.03	1.02	1.05	74115	823995		-0.00598476	0.00494687	-1.20981	0.226353		0.020565	0.00517929	3.97062	7.16872e-05		0.00488935	0.00347448	0.159365		0.0181999	0.00373007	1.06598e-06
rs2925979	16	81534790	CMIP	T	C	30	30	1.4e-14	1.05	1.04	1.07	74117	823997		0.00335321	0.00512378	0.654441	0.512828		0.0032031	0.00535856	0.597754	0.550004		0.00404572	0.00359964	0.261047		0.00553104	0.00385796	0.151669
rs12920022	16	89564055	SPG7	A	T	15.8	15.8	3.4e-09	1.05	1.04	1.07	74117	823997		0.0104483	0.00649462	1.60876	0.10767		0.00550764	0.00679048	0.811082	0.417319		0.0139158	0.00456289	0.00229042		0.0104227	0.00488822	0.032991
rs1043246	17	3828086	ZZEF1	G	C	15.7	15.7	7.9e-07	1.05	1.03	1.07	74117	823997		0.014675	0.0064225	2.28493	0.0223169		-0.00457411	0.00672778	-0.679884	0.496578		0.0124331	0.00450802	0.00581609		0.00321554	0.00484379	0.506788
rs3826482	17	3860356	ZZEF1	A	T	57.6	42.4	2.1e-07	1.03	1.02	1.05	74116	823996		0.00857277	0.00478219	1.79265	0.0730296		0.00147763	0.00500864	0.295017	0.767981		0.0097954	0.00335786	0.0035328		0.0061567	0.00360694	0.0878419
rs1377807	17	4045440	ZZEF1	C	G	31.2	31.2	4.2e-13	1.05	1.04	1.07	74117	823997		0.00582198	0.00507021	1.14827	0.250856		0.00255622	0.00530348	0.481989	0.629814		0.00723088	0.00356132	0.0423179		0.00611231	0.00381797	0.109394
rs1641523	17	7549681	ATP1B2	C	T	42.8	42.8	1.2e-10	1.05	1.04	1.07	50400	523886		-0.00543884	0.00477178	-1.13979	0.254373		0.00952133	0.00499052	1.90788	0.0564066		-0.00103542	0.00335247	0.757433		0.00672833	0.00359312	0.061131
rs62059712	17	7740170	ATP1B2	T	C	91.8	8.16	4.9e-06	1.07	1.04	1.1	50402	523888		0.012809	0.00859635	1.49005	0.136212		-0.0236924	0.00897349	-2.64027	0.00828405		0.00134084	0.00604484	0.824458		-0.0179673	0.0064601	0.00541518
rs7222481	17	9785187	GLP2R	C	G	32.4	32.4	1.4e-08	1.04	1.03	1.05	74117	823996		0.00100871	0.00499963	0.201757	0.840107		0.0137018	0.00522967	2.62	0.0087929		0.00826509	0.00351244	0.0186192		0.0139383	0.00376547	0.000214313
rs4925109	17	17661802	RAI1	A	G	31.6	31.6	2.8e-12	1.05	1.03	1.06	74117	823997		-0.0111072	0.00513268	-2.16401	0.0304634		0.00262776	0.00537193	0.489165	0.624725		-0.0101582	0.00360519	0.00483817		-0.00359867	0.00386846	0.352238
rs71372253	17	29413019	NF1	C	T	6.42	6.42	4.4e-08	1.08	1.05	1.1	74117	823997		-0.0170179	0.00960109	-1.7725	0.0763124		-0.00453724	0.0100502	-0.451459	0.651659		-0.0188653	0.00674217	0.00514075		-0.0134919	0.00723642	0.0622613
rs10962	17	36046451	HNF1B	C	G	22.6	22.6	9.9e-10	1.05	1.03	1.07	74117	823997		-0.00125952	0.0057687	-0.218337	0.827167		0.00662537	0.00602721	1.09924	0.271662		0.00206595	0.00405459	0.610379		0.00568869	0.0043391	0.189849
rs2189301	17	36063685	HNF1B	G	A	87.2	12.8	6.5e-08	1.05	1.03	1.08	74117	823997		-0.00022138	0.00685434	-0.0322978	0.974235		0.00782287	0.00719628	1.08707	0.277005		0.00341716	0.00480736	0.477198		0.00857579	0.00518371	0.0980535
rs10908278	17	36099952	HNF1B	T	A	48.1	48.1	6.4e-36	1.08	1.07	1.1	74116	823997		0.00340075	0.0047247	0.719781	0.47166		1.87184e-05	0.00495031	0.00378126	0.996983		0.00405551	0.00331717	0.22149		0.00145227	0.00356543	0.683774
rs34855406	17	40731411	MLX	C	G	27.7	27.7	2.3e-12	1.05	1.04	1.07	74116	823997		-0.00138434	0.00522445	-0.264974	0.791029		-0.00411307	0.0054632	-0.752869	0.451529		-0.00332226	0.00366991	0.365323		-0.00534706	0.00393263	0.173938
rs35895680	17	47060322	TTLL6	C	A	67.8	32.2	2.5e-15	1.06	1.04	1.07	74117	823997		0.00261897	0.00504137	0.519497	0.603414		-0.00358996	0.00527628	-0.680396	0.496254		0.000735995	0.00354067	0.835332		-0.00219042	0.00379931	0.564257
rs569511541	17	52140805	KIF2B	G	A	0.02	0.02	1.5e-08	7.63	3.78	15.4	37528	715995		-0.0138527	0.194729	-0.071138	0.943288		-0.00617437	0.210704	-0.0293036	0.976622		0.00542743	0.142469	0.969612		-0.0495748	0.161667	0.759112
rs2727301	17	61965043	ACE	T	C	75.4	24.6	1.3e-06	1.04	1.02	1.05	74117	823996		-0.00059873	0.00545195	-0.109819	0.912553		-0.012965	0.00571717	-2.26774	0.0233451		-0.00665111	0.00382616	0.0821555		-0.0134029	0.00411798	0.00113528
rs60276348	17	62203304	ACE	T	C	14	14	2.6e-08	1.05	1.03	1.07	74117	823997		0.00393153	0.00690005	0.569783	0.568825		-0.00174017	0.00721925	-0.241046	0.809519		0.00298474	0.00484609	0.537957		-0.000289904	0.00519723	0.955517
rs11657492	17	65648427	BPTF	G	T	10	10	5.6e-08	1.06	1.04	1.08	74117	823997		0.0149587	0.00778239	1.92212	0.0545906		-0.00852682	0.00813475	-1.0482	0.294548		0.0106831	0.00546654	0.0506698		-0.00140269	0.00585428	0.810641
rs558308082	17	65820153	BPTF	C	G	0.08	0.08	6.6e-06	2.04	1.49	2.77	60898	785469		0.129008	0.101039	1.27682	0.201667		-0.183149	0.104454	-1.75338	0.0795361		0.0326412	0.0730814	0.655135		-0.130425	0.0769765	0.0902003
rs61676547	17	65892507	BPTF	C	G	19.2	19.2	2.9e-11	1.06	1.04	1.07	74117	823997		0.00817645	0.00604843	1.35183	0.17643		-0.00612664	0.0063289	-0.968041	0.333024		0.00527018	0.00424758	0.2147		-0.00147618	0.00455624	0.745946
rs7240767	18	7070642	LAMA1	C	T	37.6	37.6	1.6e-08	1.04	1.02	1.05	74115	823997		-0.00133119	0.00483667	-0.275228	0.783141		-0.00101443	0.0050605	-0.20046	0.841121		-0.00141039	0.00339661	0.677971		-0.00290729	0.00364288	0.424829
rs62080313	18	36278709	COMMD9	C	T	12.3	12.3	1e-08	1.06	1.04	1.08	74117	823996		-0.00866541	0.0070674	-1.22611	0.220157		0.0105475	0.00739098	1.42707	0.153559		-0.00359083	0.00496535	0.469571		0.00527486	0.00532112	0.321537
rs76197067	18	52604955	TCF4	G	A	0.05	0.05	8.1e-06	2.68	1.74	4.12	39596	474053		0.0943628	0.151317	0.623609	0.532885		-0.0456692	0.154222	-0.296126	0.767134		0.0851196	0.111458	0.44505		-0.00794474	0.114772	0.944813
rs72926932	18	53050646	TCF4	C	A	8.39	8.39	1e-14	1.09	1.07	1.12	74117	823997		-0.00223515	0.00858089	-0.26048	0.794493		-0.0024438	0.00896618	-0.272558	0.785193		-0.00417567	0.00602928	0.488583		-0.00413002	0.00645345	0.522192
rs28719468	18	53452144	TCF4	C	T	15.9	15.9	1.9e-06	1.04	1.02	1.06	74117	823997		0.00245136	0.00640881	0.382499	0.702091		-0.00174812	0.00669808	-0.260987	0.794102		0.00180463	0.00450219	0.688543		-0.0016224	0.00482046	0.736444
rs17684074	18	54675384	WDR7	G	C	74	26	2.9e-08	1.04	1.03	1.06	74116	823997		0.00770067	0.00543745	1.41623	0.156708		-0.0121517	0.00569756	-2.1328	0.0329414		0.00175236	0.00381676	0.646147		-0.0080033	0.0041031	0.0511125
rs9957145	18	56876228	GRP	G	A	82.9	17.1	8.1e-09	1.05	1.03	1.07	74117	823997		0.0127446	0.00630206	2.0223	0.0431457		-0.0104093	0.00659291	-1.57886	0.114368		0.00783646	0.00442732	0.0767248		-0.00396628	0.00474714	0.403432
rs523288	18	57848369	MC4R	T	A	23.8	23.8	7.6e-13	1.05	1.04	1.07	74116	823997		-0.00543694	0.00554113	-0.981197	0.326496		0.00776374	0.0058014	1.33825	0.180814		-0.00215854	0.00389218	0.57918		0.00539213	0.00417841	0.196888
rs74452128	18	58056566	MC4R	C	A	97.6	2.37	1e-09	1.15	1.1	1.2	74117	823997		0.00884628	0.0167289	0.528804	0.596941		-0.0265224	0.0175333	-1.51269	0.130359		-0.0064175	0.01175	0.584949		-0.024298	0.0126298	0.0543731
rs10469140	18	60668270	BCL2A	G	A	48.5	48.5	6.6e-06	1.03	1.02	1.04	74115	823995		0.00392489	0.00471584	0.832277	0.405252		-0.00176442	0.00493639	-0.357432	0.720769		0.00314015	0.00331213	0.343093		-0.000123351	0.00355467	0.972318
rs12454712	18	60845884	BCL2A	T	C	61.4	38.6	4.6e-13	1.05	1.04	1.06	74116	823996		-0.00507184	0.00484873	-1.04601	0.295554		0.00492363	0.00507676	0.969837	0.332128		-0.00276625	0.00340501	0.41656		0.00236928	0.00365588	0.516939
rs7249758	19	4948862	UHRF1	A	G	20.4	20.4	3.4e-09	1.05	1.03	1.07	74117	823996		-0.00782712	0.00586536	-1.33447	0.182051		-0.00199822	0.00614346	-0.32526	0.744985		-0.00891127	0.00411857	0.0304903		-0.00600687	0.00442444	0.174575
rs116953931	19	5224998	PTPRS	A	G	3.71	3.71	6.4e-06	1.08	1.04	1.12	74117	823997		-0.00900474	0.0125545	-0.717252	0.473218		0.00343272	0.0130819	0.262403	0.793011		-0.00593805	0.00883748	0.501637		3.2706e-05	0.0094175	0.997229
rs75253922	19	7240848	INSR	C	T	19.1	19.1	2.7e-08	1.05	1.03	1.06	74117	823997		-0.0117001	0.00597361	-1.95863	0.0501557		0.0166429	0.00624798	2.66373	0.007728		-0.00349964	0.00419564	0.404219		0.010643	0.00449741	0.0179601
rs4804833	19	7970635	MAP2K7	A	G	39	39	7.7e-13	1.05	1.03	1.06	74117	823997		0.000642868	0.00481756	0.133443	0.893843		0.00809904	0.00504578	1.60511	0.108469		0.00416645	0.0033829	0.218093		0.0086441	0.00363408	0.0173787
rs755734872	19	12938471	FARSA	T	C	0.05	0.05	8.3e-06	2.37	1.62	3.46	37418	480876		0.0728898	0.103135	0.706745	0.479725		-0.135263	0.103945	-1.30129	0.193158		0.00168212	0.0734682	0.981733		-0.0823715	0.0746067	0.269562
rs3111316	19	13038415	FARSA	A	G	58.9	41.2	6.3e-13	1.05	1.03	1.06	74115	823997		0.000985064	0.00476078	0.206912	0.836079		-0.00160073	0.00498132	-0.321346	0.747948		0.000201707	0.00334429	0.951906		-0.000600637	0.00358699	0.867017
rs8107974	19	19388500	TM6SF2	T	A	7.69	7.69	3.3e-15	1.1	1.07	1.12	74116	823996		0.00115402	0.00884607	0.130456	0.896206		-0.0288451	0.00925219	-3.11765	0.001823		-0.0140141	0.00621797	0.0242097		-0.0284893	0.00666508	1.91759e-05
rs188247550	19	19396616	TM6SF2	T	C	1.95	1.95	5.2e-06	1.15	1.08	1.22	73705	823607		-0.00119968	0.0215024	-0.055793	0.955507		-0.020445	0.0226117	-0.904178	0.365901		-0.0124578	0.0150878	0.408983		-0.0191692	0.0163124	0.239942
rs10406327	19	33890838	PEPD	C	G	52.3	47.7	3.8e-08	1.04	1.02	1.05	74117	823996		-0.013351	0.00470678	-2.83655	0.00456036		0.00346737	0.0049247	0.704079	0.481384		-0.0117119	0.00330711	0.000398066		-0.00357052	0.00354679	0.314085
rs745903616	19	44938870	TOMM40/APOE	A	G	0.13	0.13	8.3e-06	1.61	1.3	1.98	61325	782180		0.127131	0.065672	1.93584	0.0528872		-0.0914712	0.0690323	-1.32505	0.185155		0.0828116	0.0458837	0.0711052		-0.0389067	0.0496275	0.433056
rs429358	19	45411941	TOMM40/APOE	T	C	84.6	15.4	2.6e-18	1.08	1.06	1.1	74117	823997		0.00447609	0.0065113	0.687434	0.491809		-0.0119818	0.00680135	-1.76169	0.0781221		-0.00163194	0.00457592	0.721364		-0.0103094	0.00489544	0.0352128
rs10406431	19	46157019	GIPR	A	G	56.3	43.8	9.6e-14	1.05	1.04	1.06	74117	823996		0.00127339	0.00471432	0.270112	0.787074		6.45285e-05	0.00494314	0.0130541	0.989585		0.00101268	0.00330995	0.759644		0.00102886	0.00356151	0.772671
rs2238689	19	46178661	GIPR	C	T	41.8	41.8	5.4e-09	1.04	1.03	1.05	74116	823996		-0.00465899	0.004807	-0.96921	0.33244		0.00750049	0.0050259	1.49237	0.135603		-0.0006166	0.00337692	0.855118		0.00491217	0.00361784	0.174541
rs533172266	19	46351837	GIPR	T	C	0.06	0.06	3.7e-06	2.33	1.63	3.33	47435	495952		-0.118067	0.108519	-1.08798	0.276603		0.147616	0.116905	1.2627	0.206698		-0.0494024	0.0762417	0.517005		0.110922	0.0859399	0.19681
rs3810291	19	47569003	ZC3H4	A	G	67.3	32.7	8.9e-12	1.05	1.03	1.06	74116	823996		-0.000131572	0.00501424	-0.0262397	0.979066		0.0119857	0.00525761	2.27968	0.0226266		0.00652639	0.00352049	0.0637651		0.0130499	0.00378809	0.000571238
rs13041756	20	21466795	NKX2.2	C	T	10.7	10.7	1.4e-08	1.06	1.04	1.08	74117	823997		0.0021313	0.00771379	0.276297	0.78232		0.00931725	0.00804886	1.15759	0.247033		0.00646783	0.00542242	0.232952		0.011897	0.00579121	0.0399465
rs2268078	20	32596704	RALY	A	G	65.7	34.3	2.3e-10	1.04	1.03	1.06	74115	823995		0.0035704	0.00491437	0.726521	0.467519		-0.00655908	0.005142	-1.27559	0.2021		2.45699e-05	0.00345161	0.99432		-0.00549823	0.00370207	0.137499
rs76811102	20	42905415	HNF4A	T	C	4.24	4.24	1.1e-07	1.09	1.06	1.13	74117	823997		-0.0185375	0.0117239	-1.58117	0.11384		0.00980127	0.0122982	0.796966	0.425471		-0.0154358	0.0082271	0.0606276		3.2923e-05	0.00885919	0.997035
rs4810426	20	43001721	HNF4A	T	C	10.6	10.6	3.1e-17	1.09	1.07	1.12	74117	823997		0.00116075	0.00798351	0.145393	0.884401		0.0147524	0.00836597	1.76338	0.0778369		0.00759761	0.00560732	0.175436		0.0150254	0.00602834	0.012687
rs191830490	20	43023355	HNF4A	G	A	99.4	0.59	2.2e-06	1.24	1.13	1.36	73967	822104		-0.027227	0.0307326	-0.885933	0.375654		-0.0283895	0.0320034	-0.887079	0.375037		-0.0402222	0.0216674	0.0634055		-0.0424041	0.0229964	0.0651935
rs1800961	20	43042364	HNF4A	T	C	3.53	3.53	2.3e-22	1.18	1.15	1.23	74117	823997		0.0107527	0.0135451	0.793845	0.427286		-0.00208245	0.0142531	-0.146105	0.883838		0.00895018	0.00949039	0.345642		0.00452973	0.01027	0.659167
rs11696357	20	43233649	HNF4A	A	G	93.4	6.6	9.9e-06	1.06	1.04	1.09	74117	823997		0.0194788	0.0098028	1.98706	0.0469157		-0.0170664	0.0102633	-1.66287	0.0963395		0.0116361	0.00687946	0.0907564		-0.0054875	0.00738616	0.457517
rs560716466	20	45317678	EYA2	A	G	0.31	0.31	9.8e-06	1.36	1.19	1.56	69739	808452		-0.093045	0.058227	-1.59797	0.11005		0.068076	0.0616697	1.10388	0.269645		-0.0537496	0.0408091	0.187807		0.024185	0.0446055	0.587683
rs6063048	20	45598564	EYA2	G	A	72.5	27.5	2.2e-11	1.05	1.03	1.06	74117	823996		0.00409639	0.0052219	0.784463	0.432768		0.000236441	0.00546337	0.0432775	0.96548		0.00430572	0.00366841	0.240505		0.00284599	0.00393439	0.469458
rs11699802	20	48832135	CEBPB	C	T	53.6	46.4	1.8e-11	1.04	1.03	1.06	74116	823996		0.00942251	0.00473808	1.98867	0.0467371		-0.000234504	0.00496784	-0.0472045	0.96235		0.00895335	0.00332572	0.00709989		0.00458128	0.00357861	0.200483
rs34454109	20	51223594	TSHZ2	A	T	77.1	22.9	7.1e-09	1.04	1.03	1.06	74115	823997		0.00268248	0.00560294	0.478763	0.632108		0.0057266	0.00586025	0.977194	0.328473		0.00545192	0.00393497	0.1659		0.00665699	0.0042184	0.114548
rs6070625	20	57394628	GNAS	G	C	51.7	48.3	5.3e-14	1.05	1.04	1.06	74117	823995		-0.0111162	0.0047007	-2.36479	0.0180404		0.00295651	0.00492431	0.60039	0.548246		-0.00978892	0.00330162	0.0030284		-0.00220359	0.00354782	0.534526
rs862016	20	57551099	GNAS	G	A	7.83	7.83	1.1e-07	1.07	1.04	1.09	74115	823995		-0.0053172	0.00902576	-0.589114	0.555785		0.0149236	0.00943487	1.58175	0.113707		0.00237802	0.00633931	0.707569		0.0116765	0.00678957	0.0854762
rs6011155	20	62450664	ZBTB46	T	C	63	37	6.3e-06	1.04	1.02	1.05	50402	523887		-0.00219949	0.00485389	-0.453139	0.650449		-0.00133386	0.00508618	-0.262252	0.793127		-0.00315445	0.00340724	0.354547		-0.00272487	0.00366269	0.456905
rs59944054	20	62693175	TCEA2	A	G	23.8	23.8	1.5e-08	1.06	1.04	1.08	50402	523888		-0.000668026	0.00550873	-0.121267	0.90348		0.00118204	0.00575996	0.205216	0.837403		-0.000689624	0.0038706	0.85859		0.00163393	0.0041469	0.693573
rs6518681	22	30609554	MTMR3/ASCC2	G	A	91.4	8.64	1.1e-12	1.09	1.06	1.11	74115	823995		-0.0171123	0.0082145	-2.08319	0.0372343		0.00161499	0.00857618	0.188311	0.850633		-0.0164388	0.00576779	0.00437088		-0.00656112	0.00616637	0.287323
rs117001013	22	32348841	YWHAH	C	T	91.2	8.83	1.7e-08	1.07	1.04	1.09	74117	823997		-0.0102128	0.00835457	-1.22242	0.22155		0.00324589	0.00873798	0.371469	0.710288		-0.00943395	0.00587208	0.108149		-0.00106888	0.00629354	0.865138
rs5758223	22	41489920	EP300	A	G	71.7	28.3	3.8e-08	1.04	1.03	1.05	74116	823996		-0.00451224	0.00523286	-0.86229	0.388528		0.0102136	0.00547446	1.86569	0.0620852		0.000355879	0.00367557	0.922867		0.0080289	0.00394121	0.0416353
rs738408	22	44324730	PNPLA3	T	C	22.6	22.6	1.4e-10	1.05	1.03	1.07	74116	823996		-0.00171019	0.0056979	-0.300143	0.764068		0.00224394	0.00595804	0.376624	0.706453		-0.00122026	0.00400239	0.760455		0.00101022	0.00428872	0.813779
rs1801645	22	50356850	PIM3	C	T	27.5	27.5	1.5e-08	1.04	1.02	1.05	74116	823996		-0.00808521	0.00536097	-1.50816	0.131513		-0.00914622	0.0056165	-1.62846	0.103428		-0.0123273	0.00376319	0.00105401		-0.0129953	0.00404438	0.00131298
rs112915006	22	50604696	PIM3	G	A	5.12	5.12	9.8e-07	1.08	1.05	1.11	74117	823997		-0.0250309	0.01161	-2.15597	0.0310859		-0.0109029	0.0121275	-0.899023	0.36864		-0.0296131	0.00815227	0.000280768		-0.0242237	0.00872212	0.00548235
RAF = Risk allele frequency
MAF = Minor allele frequency
P = P value
OR = Odds ratio
Lower CI = Lower 95% Confidence Interval
Upper CI = Upper 95% Confidence Interval
N = Number of individuals
SE = Standard Error
Z = Z statistic
